# Supplementary material for: Wanted: unique names for unique atom positions. PDB-wide analysis of diastereotopic atom names of small molecules containing diphosphate
Source: BMC Bioinformatics. 2008 Aug 12;9(Suppl 9):S16. doi: 10.1186/1471-2105-9-S9-S16 (PMC2537567; doi:10.1186/1471-2105-9-S9-S16)
Supplement: Additional file 2 — Supplemental Table 2. Contains all of the calculated results, including those for prochiral centers that appear only once in the PDB. [file 1471-2105-9-S9-S16-S2.xls]

## Sheet: all results
pdb code	model	ligand code	prochiral center	chain ID	residue num	Highest priority	Next-highest priority	pro-S	pro-R
13PK	0	ADP	PA	A	421	O3A	O5'	O2A	O1A
13PK	0	ADP	PA	B	421	O3A	O5'	O2A	O1A
13PK	0	ADP	PA	C	421	O3A	O5'	O2A	O1A
13PK	0	ADP	PA	D	421	O3A	O5'	O2A	O1A
1A0I	0	ATP	PA		1	O3A	O5'	O2A	O1A
1A27	0	NAP	PA		360	O3	O5B	O2A	O1A
1A27	0	NAP	PN		360	O3	O5D	O1N	O2N
1A2B	0	GSP	PA		538	O3A	O5'	O2A	O1A
1A2K	0	GDP	PA	C	220	O3A	O5'	O2A	O1A
1A2K	0	GDP	PA	D	220	O3A	O5'	O2A	O1A
1A2K	0	GDP	PA	E	220	O3A	O5'	O2A	O1A
1A2N	0	TET	P1		1	O7	O4	O6	O5
1A2N	0	TET	P2		1	O7	O8	O9	O10
1A49	0	ATP	PA	A	535	O3A	O5'	O2A	O1A
1A49	0	ATP	PA	C	1735	O3A	O5'	O2A	O1A
1A49	0	ATP	PA	D	2335	O3A	O5'	O2A	O1A
1A49	0	ATP	PA	E	3535	O3A	O5'	O2A	O1A
1A49	0	ATP	PA	F	4135	O3A	O5'	O2A	O1A
1A49	0	ATP	PA	G	4735	O3A	O5'	O2A	O1A
1A4I	0	NDP	PA		1	O3	O5B	O1A	O2A
1A4I	0	NDP	PN		1	O3	O5D	O1N	O2N
1A4I	0	NDP	PA		2	O3	O5B	O1A	O2A
1A4I	0	NDP	PN		2	O3	O5D	O1N	O2N
1A4R	0	GDP	PA		200	O3A	O5'	O1A	O2A
1A4Z	0	NAD	PA	A	501	O3	O5B	O2A	O1A
1A4Z	0	NAD	PN	A	501	O3	O5D	O1N	O2N
1A4Z	0	NAD	PA	B	501	O3	O5B	O2A	O1A
1A4Z	0	NAD	PN	B	501	O3	O5D	O1N	O2N
1A4Z	0	NAD	PA	C	501	O3	O5B	O2A	O1A
1A4Z	0	NAD	PN	C	501	O3	O5D	O1N	O2N
1A4Z	0	NAD	PA	D	501	O3	O5B	O2A	O1A
1A4Z	0	NAD	PN	D	501	O3	O5D	O1N	O2N
1A5U	0	ATP	PA	A	535	O3A	O5'	O2A	O1A
1A5U	0	ATP	PA	C	1735	O3A	O5'	O2A	O1A
1A5U	0	ATP	PA	D	2335	O3A	O5'	O2A	O1A
1A5U	0	ATP	PA	E	3535	O3A	O5'	O2A	O1A
1A5U	0	ATP	PA	F	4135	O3A	O5'	O2A	O1A
1A5U	0	ATP	PA	G	4735	O3A	O5'	O2A	O1A
1A5Z	0	NAD	PA		352	O3	O5B	O1A	O2A
1A5Z	0	NAD	PN		352	O3	O5D	O1N	O2N
1A6E	0	ADP	PA		998	O3A	O5'	O1A	O2A
1A6E	0	ADP	PA		898	O3A	O5'	O1A	O2A
1A71	0	NAD	PA	A	403	O3	O5B	O1A	O2A
1A71	0	NAD	PN	A	403	O3	O5D	O1N	O2N
1A71	0	NAD	PA	B	403	O3	O5B	O2A	O1A
1A71	0	NAD	PN	B	403	O3	O5D	O1N	O2N
1A72	0	PAD	PA		3	O3	O5B	O2A	O1A
1A72	0	PAD	PN		3	O3	O5D	O1N	O2N
1A7A	0	NAD	PA		433	O3	O5B	O1A	O2A
1A7A	0	NAD	PN		433	O3	O5D	O2N	O1N
1A7A	0	NAD	PA		434	O3	O5B	O1A	O2A
1A7A	0	NAD	PN		434	O3	O5D	O2N	O1N
1A7K	0	NAD	PA	A	361	O3	O5B	O2A	O1A
1A7K	0	NAD	PN	A	361	O3	O5D	O1N	O2N
1A7K	0	NAD	PA	B	361	O3	O5B	O2A	O1A
1A7K	0	NAD	PN	B	361	O3	O5D	O1N	O2N
1A7K	0	NAD	PA	C	361	O3	O5B	O2A	O1A
1A7K	0	NAD	PN	C	361	O3	O5D	O1N	O2N
1A7K	0	NAD	PA	D	361	O3	O5B	O2A	O1A
1A7K	0	NAD	PN	D	361	O3	O5D	O1N	O2N
1A80	0	NAP	PA		300	O3	O5B	O2A	O1A
1A80	0	NAP	PN		300	O3	O5D	O2N	O1N
1A82	0	ATP	PA		802	O3A	O5'	O2A	O1A
1A8P	0	FAD	PA		259	O3P	O5B	O2A	O1A
1A8P	0	FAD	P		259	O3P	O5'	O1P	O2P
1A8R	0	GTP	PA	A	401	O3A	O5'	O2A	O1A
1A8R	0	GTP	PA	B	402	O3A	O5'	O2A	O1A
1A8R	0	GTP	PA	C	403	O3A	O5'	O2A	O1A
1A8R	0	GTP	PA	D	404	O3A	O5'	O2A	O1A
1A8R	0	GTP	PA	E	405	O3A	O5'	O2A	O1A
1A8R	0	GTP	PA	F	406	O3A	O5'	O2A	O1A
1A8R	0	GTP	PA	G	407	O3A	O5'	O2A	O1A
1A8R	0	GTP	PA	H	408	O3A	O5'	O2A	O1A
1A8R	0	GTP	PA	I	409	O3A	O5'	O2A	O1A
1A8R	0	GTP	PA	J	410	O3A	O5'	O2A	O1A
1A8R	0	GTP	PA	K	411	O3A	O5'	O2A	O1A
1A8R	0	GTP	PA	L	412	O3A	O5'	O2A	O1A
1A8R	0	GTP	PA	M	413	O3A	O5'	O2A	O1A
1A8R	0	GTP	PA	N	414	O3A	O5'	O2A	O1A
1A8R	0	GTP	PA	O	415	O3A	O5'	O2A	O1A
1A95	0	PCP	PA		301	O3A	O1	O2A	O1A
1A95	0	PCP	PA		302	O3A	O1	O2A	O1A
1A96	0	PCP	PA		301	O3A	O1	O2A	O1A
1A96	0	PCP	PA		302	O3A	O1	O2A	O1A
1A9C	0	GTP	PA	A	401	O3A	O5'	O2A	O1A
1A9C	0	GTP	PA	B	402	O3A	O5'	O2A	O1A
1A9C	0	GTP	PA	C	403	O3A	O5'	O2A	O1A
1A9C	0	GTP	PA	D	404	O3A	O5'	O2A	O1A
1A9C	0	GTP	PA	E	405	O3A	O5'	O2A	O1A
1A9C	0	GTP	PA	F	406	O3A	O5'	O2A	O1A
1A9C	0	GTP	PA	G	407	O3A	O5'	O2A	O1A
1A9C	0	GTP	PA	H	408	O3A	O5'	O2A	O1A
1A9C	0	GTP	PA	I	409	O3A	O5'	O2A	O1A
1A9C	0	GTP	PA	J	410	O3A	O5'	O2A	O1A
1A9C	0	GTP	PA	K	411	O3A	O5'	O2A	O1A
1A9C	0	GTP	PA	L	412	O3A	O5'	O2A	O1A
1A9C	0	GTP	PA	M	413	O3A	O5'	O2A	O1A
1A9C	0	GTP	PA	N	414	O3A	O5'	O2A	O1A
1A9C	0	GTP	PA	O	415	O3A	O5'	O2A	O1A
1A9X	0	ADP	PA		7900	O3A	O5'	O1A	O2A
1A9X	0	ADP	PA		7910	O3A	O5'	O2A	O1A
1A9X	0	ADP	PA		3900	O3A	O5'	O1A	O2A
1A9X	0	ADP	PA		3910	O3A	O5'	O2A	O1A
1A9X	0	ADP	PA		5900	O3A	O5'	O1A	O2A
1A9X	0	ADP	PA		5910	O3A	O5'	O2A	O1A
1A9X	0	ADP	PA		1900	O3A	O5'	O1A	O2A
1A9X	0	ADP	PA		1910	O3A	O5'	O2A	O1A
1A9Y	0	NAD	PA		340	O3	O5B	O2A	O1A
1A9Y	0	NAD	PN		340	O3	O5D	O1N	O2N
1A9Y	0	UPG	PA		341	O3A	O5C	O1A	O2A
1A9Y	0	UPG	PB		341	O3A	O3B	O2B	O1B
1A9Z	0	NAD	PA		340	O3	O5B	O2A	O1A
1A9Z	0	NAD	PN		340	O3	O5D	O1N	O2N
1A9Z	0	UPG	PA		341	O3A	O5C	O1A	O2A
1A9Z	0	UPG	PB		341	O3A	O3B	O2B	O1B
1AA6	0	MGD	PB		801	O3B	O5'	O1B	O2B
1AA6	0	MGD	PA		801	O3B	O3A	O2A	O1A
1AA6	0	MGD	PB		802	O3B	O5'	O1B	O2B
1AA6	0	MGD	PA		802	O3B	O3A	O2A	O1A
1AA9	0	GDP	PA		180	O3A	O5'	O2A	O1A
1ABN	0	NDP	PA		351	O3	O5B	O2A	O1A
1ABN	0	NDP	PN		351	O3	O5D	O1N	O2N
1ACA	1	COA	P1A		1	O3A	O5B	O1A	O2A
1ACA	1	COA	P2A		1	O3A	O6A	O5A	O4A
1ACA	2	COA	P1A		1	O3A	O5B	O1A	O2A
1ACA	2	COA	P2A		1	O3A	O6A	O5A	O4A
1ACA	3	COA	P1A		1	O3A	O5B	O1A	O2A
1ACA	3	COA	P2A		1	O3A	O6A	O5A	O4A
1ACA	4	COA	P1A		1	O3A	O5B	O1A	O2A
1ACA	4	COA	P2A		1	O3A	O6A	O5A	O4A
1ACA	5	COA	P1A		1	O3A	O5B	O1A	O2A
1ACA	5	COA	P2A		1	O3A	O6A	O5A	O4A
1ACA	6	COA	P1A		1	O3A	O5B	O1A	O2A
1ACA	6	COA	P2A		1	O3A	O6A	O5A	O4A
1ACA	7	COA	P1A		1	O3A	O5B	O1A	O2A
1ACA	7	COA	P2A		1	O3A	O6A	O5A	O4A
1ACA	8	COA	P1A		1	O3A	O5B	O1A	O2A
1ACA	8	COA	P2A		1	O3A	O6A	O5A	O4A
1ACA	9	COA	P1A		1	O3A	O5B	O1A	O2A
1ACA	9	COA	P2A		1	O3A	O6A	O5A	O4A
1ACA	10	COA	P1A		1	O3A	O5B	O1A	O2A
1ACA	10	COA	P2A		1	O3A	O6A	O5A	O4A
1ACA	11	COA	P1A		1	O3A	O5B	O1A	O2A
1ACA	11	COA	P2A		1	O3A	O6A	O5A	O4A
1ACA	12	COA	P1A		1	O3A	O5B	O1A	O2A
1ACA	12	COA	P2A		1	O3A	O6A	O5A	O4A
1ACA	13	COA	P1A		1	O3A	O5B	O1A	O2A
1ACA	13	COA	P2A		1	O3A	O6A	O5A	O4A
1ACA	14	COA	P1A		1	O3A	O5B	O1A	O2A
1ACA	14	COA	P2A		1	O3A	O6A	O5A	O4A
1ACA	15	COA	P1A		1	O3A	O5B	O1A	O2A
1ACA	15	COA	P2A		1	O3A	O6A	O5A	O4A
1ACA	16	COA	P1A		1	O3A	O5B	O1A	O2A
1ACA	16	COA	P2A		1	O3A	O6A	O5A	O4A
1ACA	17	COA	P1A		1	O3A	O5B	O1A	O2A
1ACA	17	COA	P2A		1	O3A	O6A	O5A	O4A
1ACA	18	COA	P1A		1	O3A	O5B	O1A	O2A
1ACA	18	COA	P2A		1	O3A	O6A	O5A	O4A
1ACA	19	COA	P1A		1	O3A	O5B	O1A	O2A
1ACA	19	COA	P2A		1	O3A	O6A	O5A	O4A
1ACA	20	COA	P1A		1	O3A	O5B	O1A	O2A
1ACA	20	COA	P2A		1	O3A	O6A	O5A	O4A
1AD3	0	NAD	PA	A	600	O3	O5B	O2A	O1A
1AD3	0	NAD	PN	A	600	O3	O5D	O1N	O2N
1AD3	0	NAD	PA	B	600	O3	O5B	O2A	O1A
1AD3	0	NAD	PN	B	600	O3	O5D	O1N	O2N
1AD4	0	HH2	P1		6	O3P	O4	O2P	O1P
1ADB	0	CND	PA	A	3	O3	O5B	O2A	O1A
1ADB	0	CND	PN	A	3	O3	O5D	O1N	O2N
1ADB	0	CND	PA	B	3	O3	O5B	O2A	O1A
1ADB	0	CND	PN	B	3	O3	O5D	O1N	O2N
1ADC	0	PAD	PA	A	3	O3	O5B	O2A	O1A
1ADC	0	PAD	PN	A	3	O3	O5D	O1N	O2N
1ADC	0	PAD	PA	B	3	O3	O5B	O2A	O1A
1ADC	0	PAD	PN	B	3	O3	O5D	O1N	O2N
1ADS	0	NAP	PA		350	O3	O5B	O2A	O1A
1ADS	0	NAP	PN		350	O3	O5D	O1N	O2N
1AE1	0	NAP	PA	A	274	O3	O5B	O2A	O1A
1AE1	0	NAP	PN	A	274	O3	O5D	O1N	O2N
1AE1	0	NAP	PA	B	274	O3	O5B	O2A	O1A
1AE1	0	NAP	PN	B	274	O3	O5D	O1N	O2N
1AE4	0	NAP	PA		350	O3	O5B	O2A	O1A
1AE4	0	NAP	PN		350	O3	O5D	O1N	O2N
1AFK	0	PAP	PA	A	125	O3A	O5'	O1A	O2A
1AFK	0	PAP	PA	B	125	O3A	O5'	O1A	O2A
1AFL	0	ATR	PA	A	125	O3A	O5'	O1A	O2A
1AFL	0	ATR	PA	B	125	O3A	O5'	O1A	O2A
1AFS	0	NAP	PA	A	320	O3	O5B	O2A	O1A
1AFS	0	NAP	PN	A	320	O3	O5D	O1N	O2N
1AFS	0	NAP	PA	B	320	O3	O5B	O2A	O1A
1AFS	0	NAP	PN	B	320	O3	O5D	O1N	O2N
1AGN	0	NAD	PA	A	377	O3	O5B	O2A	O1A
1AGN	0	NAD	PN	A	377	O3	O5D	O1N	O2N
1AGN	0	NAD	PA	B	377	O3	O5B	O2A	O1A
1AGN	0	NAD	PN	B	377	O3	O5D	O1N	O2N
1AGN	0	NAD	PA	C	377	O3	O5B	O2A	O1A
1AGN	0	NAD	PN	C	377	O3	O5D	O1N	O2N
1AGN	0	NAD	PA	D	377	O3	O5B	O2A	O1A
1AGN	0	NAD	PN	D	377	O3	O5D	O1N	O2N
1AGR	0	GDP	PA	A	355	O3A	O5'	O2A	O1A
1AGR	0	GDP	PA	D	355	O3A	O5'	O2A	O1A
1AH0	0	NAP	PA		318	O3	O5B	O2A	O1A
1AH0	0	NAP	PN		318	O3	O5D	O1N	O2N
1AH3	0	NAP	PA		318	O3	O5B	O2A	O1A
1AH3	0	NAP	PN		318	O3	O5D	O1N	O2N
1AH4	0	NAP	PA		318	O3	O5B	O2A	O1A
1AH4	0	NAP	PN		318	O3	O5D	O1N	O2N
1AHH	0	NAD	PA	A	256	O3	O5B	O2A	O1A
1AHH	0	NAD	PN	A	256	O3	O5D	O1N	O2N
1AHH	0	NAD	PA	B	256	O3	O5B	O2A	O1A
1AHH	0	NAD	PN	B	256	O3	O5D	O1N	O2N
1AHI	0	NAD	PA	A	256	O3	O5B	O2A	O1A
1AHI	0	NAD	PN	A	256	O3	O5D	O1N	O2N
1AHI	0	NAD	PA	B	256	O3	O5B	O2A	O1A
1AHI	0	NAD	PN	B	256	O3	O5D	O1N	O2N
1AHU	0	FAA	PA	A	600	O3P	O5B	O1A	O2A
1AHU	0	FAA	P	A	600	O3P	O5'	O1P	O2P
1AHU	0	FAA	PA	B	600	O3P	O5B	O1A	O2A
1AHU	0	FAA	P	B	600	O3P	O5'	O1P	O2P
1AHV	0	FAD	PA	A	600	O3P	O5B	O1A	O2A
1AHV	0	FAD	P	A	600	O3P	O5'	O1P	O2P
1AHV	0	FAD	PA	B	600	O3P	O5B	O1A	O2A
1AHV	0	FAD	P	B	600	O3P	O5'	O1P	O2P
1AHZ	0	FAD	PA	A	600	O3P	O5B	O1A	O2A
1AHZ	0	FAD	P	A	600	O3P	O5'	O1P	O2P
1AHZ	0	FAD	PA	B	600	O3P	O5B	O1A	O2A
1AHZ	0	FAD	P	B	600	O3P	O5'	O1P	O2P
1AI2	0	NAP	PA		2	O3	O5B	O2A	O1A
1AI2	0	NAP	PN		2	O3	O5D	O1N	O2N
1AI3	0	NDO	PA		2	O3	O5B	O2A	O1A
1AI3	0	NDO	PN		2	O3	O5D	O1N	O2N
1AI9	0	NDP	PA	A	193	O3	O5B	O2A	O1A
1AI9	0	NDP	PN	A	193	O3	O5D	O2N	O1N
1AI9	0	NDP	PA	B	193	O3	O5B	O2A	O1A
1AI9	0	NDP	PN	B	193	O3	O5D	O2N	O1N
1AJ2	0	2PH	P1		283	O3P	O4	O1P	O2P
1AKE	0	AP5	PA	B	215	O3A	O5F	O2A	O1A
1AKE	0	AP5	PE	B	215	O3D	O5J	O2E	O1E
1AKY	0	AP5	PA		301	O3A	O5F	O2A	O1A
1AKY	0	AP5	PE		301	O3D	O5J	O2E	O1E
1AL6	0	HAX	P1A		700	O3A	O5B	O2A	O1A
1AL6	0	HAX	P2A		700	O3A	O6A	O5A	O4A
1AM1	0	ADP	PA		300	O3A	O5'	O2A	O1A
1AMO	0	FAD	PA	A	750	O3P	O5B	O1A	O2A
1AMO	0	FAD	P	A	750	O3P	O5'	O1P	O2P
1AMW	0	ADP	PA		300	O3A	O5'	O2A	O1A
1AN0	0	GDP	PA	A	200	O3A	O5'	O1A	O2A
1AN0	0	GDP	PA	B	700	O3A	O5'	O1A	O2A
1AN9	0	FAD	PA	A	351	O3P	O5B	O1A	O2A
1AN9	0	FAD	P	A	351	O3P	O5'	O1P	O2P
1AN9	0	FAD	PA	B	351	O3P	O5B	O1A	O2A
1AN9	0	FAD	P	B	351	O3P	O5'	O1P	O2P
1AO0	0	ADP	PA	A	468	O3A	O5'	O2A	O1A
1AO0	0	ADP	PA	B	468	O3A	O5'	O2A	O1A
1AO0	0	ADP	PA	C	468	O3A	O5'	O2A	O1A
1AO0	0	ADP	PA	D	468	O3A	O5'	O2A	O1A
1AOE	0	NDP	PA	A	193	O3	O5B	O1A	O2A
1AOE	0	NDP	PN	A	193	O3	O5D	O2N	O1N
1AOE	0	NDP	PA	B	193	O3	O5B	O1A	O2A
1AOE	0	NDP	PN	B	193	O3	O5D	O2N	O1N
1AOG	0	FAD	PA	A	492	O3P	O5B	O2A	O1A
1AOG	0	FAD	P	A	492	O3P	O5'	O1P	O2P
1AOG	0	FAD	PA	B	492	O3P	O5B	O2A	O1A
1AOG	0	FAD	P	B	492	O3P	O5'	O1P	O2P
1AON	0	ADP	PA	A	1	O3A	O5'	O2A	O1A
1AON	0	ADP	PA	B	1	O3A	O5'	O2A	O1A
1AON	0	ADP	PA	C	1	O3A	O5'	O2A	O1A
1AON	0	ADP	PA	D	1	O3A	O5'	O2A	O1A
1AON	0	ADP	PA	E	1	O3A	O5'	O2A	O1A
1AON	0	ADP	PA	F	1	O3A	O5'	O2A	O1A
1AON	0	ADP	PA	G	1	O3A	O5'	O2A	O1A
1AP8	1	M7G	PA		214	O3A	O5'	O2A	O1A
1AP8	2	M7G	PA		214	O3A	O5'	O2A	O1A
1AP8	3	M7G	PA		214	O3A	O5'	O2A	O1A
1AP8	4	M7G	PA		214	O3A	O5'	O2A	O1A
1AP8	5	M7G	PA		214	O3A	O5'	O2A	O1A
1AP8	6	M7G	PA		214	O3A	O5'	O2A	O1A
1AP8	7	M7G	PA		214	O3A	O5'	O2A	O1A
1AP8	8	M7G	PA		214	O3A	O5'	O2A	O1A
1AP8	9	M7G	PA		214	O3A	O5'	O2A	O1A
1AP8	10	M7G	PA		214	O3A	O5'	O2A	O1A
1AP8	11	M7G	PA		214	O3A	O5'	O2A	O1A
1AP8	12	M7G	PA		214	O3A	O5'	O2A	O1A
1AP8	13	M7G	PA		214	O3A	O5'	O2A	O1A
1AP8	14	M7G	PA		214	O3A	O5'	O2A	O1A
1AP8	15	M7G	PA		214	O3A	O5'	O2A	O1A
1AP8	16	M7G	PA		214	O3A	O5'	O2A	O1A
1AP8	17	M7G	PA		214	O3A	O5'	O2A	O1A
1AP8	18	M7G	PA		214	O3A	O5'	O2A	O1A
1AP8	19	M7G	PA		214	O3A	O5'	O2A	O1A
1AP8	20	M7G	PA		214	O3A	O5'	O2A	O1A
1AQ2	0	ATP	PA		541	O3A	O5'	O2A	O1A
1ARZ	0	NAD	PA	B	274	O3	O5B	O1A	O2A
1ARZ	0	NAD	PN	B	274	O3	O5D	O1N	O2N
1ARZ	0	NAD	PA	C	274	O3	O5B	O1A	O2A
1ARZ	0	NAD	PN	C	274	O3	O5D	O1N	O2N
1ARZ	0	NAD	PA	D	274	O3	O5B	O1A	O2A
1ARZ	0	NAD	PN	D	274	O3	O5D	O1N	O2N
1AS0	0	GSP	PA		355	O3A	O5'	O2A	O1A
1AS2	0	GDP	PA		355	O3A	O5'	O2A	O1A
1AS3	0	GDP	PA		355	O3A	O5'	O1A	O2A
1ASZ	0	ATP	PA	A	701	O3A	O5'	O2A	O1A
1ASZ	0	ATP	PA	B	701	O3A	O5'	O2A	O1A
1ATN	0	ATP	PA		1	O3A	O5'	O2A	O1A
1ATP	0	ATP	PA		1	O3A	O5'	O2A	O1A
1ATR	0	ADP	PA		486	O3A	O5'	O2A	O1A
1ATS	0	ADP	PA		486	O3A	O5'	O2A	O1A
1AUX	0	SAP	PA	A	800	O3A	O5'	O2A	O1A
1AUX	0	SAP	PA	B	800	O3A	O5'	O2A	O1A
1AXE	0	NAD	PA	A	403	O3	O5B	O1A	O2A
1AXE	0	NAD	PN	A	403	O3	O5D	O1N	O2N
1AXE	0	NAD	PA	B	403	O3	O5B	O2A	O1A
1AXE	0	NAD	PN	B	403	O3	O5D	O1N	O2N
1AXG	0	NAD	PA	A	403	O3	O5B	O1A	O2A
1AXG	0	NAD	PN	A	403	O3	O5D	O1N	O2N
1AXG	0	NAD	PA	B	403	O3	O5B	O2A	O1A
1AXG	0	NAD	PN	B	403	O3	O5D	O1N	O2N
1AXG	0	NAD	PA	C	403	O3	O5B	O1A	O2A
1AXG	0	NAD	PN	C	403	O3	O5D	O1N	O2N
1AXG	0	NAD	PA	D	403	O3	O5B	O2A	O1A
1AXG	0	NAD	PN	D	403	O3	O5D	O1N	O2N
1AY0	0	TPP	PA	A	682	O3A	O7	O1A	O2A
1AY0	0	TPP	PA	B	682	O3A	O7	O1A	O2A
1AYL	0	ATP	PA		541	O3A	O5'	O2A	O1A
1AZ1	0	NAP	PA		316	O3	O5B	O2A	O1A
1AZ1	0	NAP	PN		316	O3	O5D	O1N	O2N
1AZ2	0	NAP	PA		316	O3	O5B	O2A	O1A
1AZ2	0	NAP	PN		316	O3	O5D	O1N	O2N
1AZS	0	GSP	PA	C	395	O3A	O5'	O2A	O1A
1AZT	0	GSP	PA	A	395	O3A	O5'	O2A	O1A
1AZT	0	GSP	PA	B	395	O3A	O5'	O2A	O1A
1B0P	0	TPP	PA	A	1236	O3A	O7	O2A	O1A
1B0P	0	TPP	PA	B	1236	O3A	O7	O2A	O1A
1B0U	0	ATP	PA		301	O3A	O5'	O1A	O2A
1B14	0	NAD	PA		255	O3	O5B	O2A	O1A
1B14	0	NAD	PN		255	O3	O5D	O1N	O2N
1B14	0	NAD	PA		256	O3	O5B	O2A	O1A
1B14	0	NAD	PN		256	O3	O5D	O1N	O2N
1B15	0	NAE	PA		255	OPP	O5'	O2A	O1A
1B15	0	NAE	PN		255	OPP	O5B	O1N	O2N
1B15	0	NAE	PA		256	OPP	O5'	O2A	O1A
1B15	0	NAE	PN		256	OPP	O5B	O1N	O2N
1B16	0	NAQ	PA		600	OPP	O5'	O2A	O1A
1B16	0	NAQ	PN		600	OPP	O5B	O1N	O2N
1B16	0	NAQ	PA		500	OPP	O5'	O2A	O1A
1B16	0	NAQ	PN		500	OPP	O5B	O1N	O2N
1B2L	0	NDC	PA		255	OPP	O5'	O2A	O1A
1B2L	0	NDC	PN		255	OPP	O5B	O1N	O2N
1B2R	0	FAD	PA		304	O3P	O5B	O2A	O1A
1B2R	0	FAD	P		304	O3P	O5'	O2P	O1P
1B37	0	FAD	PA		800	O3P	O5B	O2A	O1A
1B37	0	FAD	P		800	O3P	O5'	O1P	O2P
1B37	0	FAD	PA		801	O3P	O5B	O2A	O1A
1B37	0	FAD	P		801	O3P	O5'	O1P	O2P
1B37	0	FAD	PA		802	O3P	O5B	O2A	O1A
1B37	0	FAD	P		802	O3P	O5'	O1P	O2P
1B38	0	ATP	PA		381	O3A	O5'	O2A	O1A
1B39	0	ATP	PA		381	O3A	O5'	O2A	O1A
1B3O	0	SAE	PA		600	O3	O5B	O2A	O1A
1B3O	0	SAE	PN		600	O3	O5D	O1N	O2N
1B3O	0	SAE	PA		601	O3	O5B	O2A	O1A
1B3O	0	SAE	PN		601	O3	O5D	O1N	O2N
1B3R	0	NAD	PA	A	432	O3	O5B	O1A	O2A
1B3R	0	NAD	PN	A	432	O3	O5D	O2N	O1N
1B3R	0	NAD	PA	B	432	O3	O5B	O1A	O2A
1B3R	0	NAD	PN	B	432	O3	O5D	O2N	O1N
1B3R	0	NAD	PA	C	432	O3	O5B	O1A	O2A
1B3R	0	NAD	PN	C	432	O3	O5D	O2N	O1N
1B3R	0	NAD	PA	D	432	O3	O5B	O1A	O2A
1B3R	0	NAD	PN	D	432	O3	O5D	O2N	O1N
1B4S	0	ADP	PA	A	160	O3A	O5'	O2A	O1A
1B4S	0	ADP	PA	B	160	O3A	O5'	O2A	O1A
1B4S	0	ADP	PA	C	160	O3A	O5'	O2A	O1A
1B4V	0	FAD	PA		510	O3P	O5B	O1A	O2A
1B4V	0	FAD	P		510	O3P	O5'	O1P	O2P
1B5Q	0	FAD	PA	A	579	O3P	O5B	O2A	O1A
1B5Q	0	FAD	P	A	579	O3P	O5'	O1P	O2P
1B5Q	0	FAD	PA	B	579	O3P	O5B	O2A	O1A
1B5Q	0	FAD	P	B	579	O3P	O5'	O1P	O2P
1B5Q	0	FAD	PA	C	579	O3P	O5B	O2A	O1A
1B5Q	0	FAD	P	C	579	O3P	O5'	O1P	O2P
1B5T	0	FAD	PA		395	O3P	O5B	O1A	O2A
1B5T	0	FAD	P		395	O3P	O5'	O1P	O2P
1B5T	0	FAD	PA		396	O3P	O5B	O1A	O2A
1B5T	0	FAD	P		396	O3P	O5'	O1P	O2P
1B5T	0	FAD	PA		397	O3P	O5B	O1A	O2A
1B5T	0	FAD	P		397	O3P	O5'	O1P	O2P
1B62	0	ADP	PA		380	O3A	O5'	O1A	O2A
1B6S	0	ADP	PA		1100	O3A	O5'	O2A	O1A
1B6S	0	ADP	PA		1200	O3A	O5'	O2A	O1A
1B6S	0	ADP	PA		1300	O3A	O5'	O2A	O1A
1B6S	0	ADP	PA		1400	O3A	O5'	O2A	O1A
1B6T	0	COD	P20		3000	O23	O19	O21	O22
1B6T	0	COD	P24		3000	O23	O27	O26	O25
1B76	0	ATP	PA		1552	O3A	O5'	O2A	O1A
1B76	0	ATP	PA		2552	O3A	O5'	O2A	O1A
1B7T	0	ADP	PA		999	O3A	O5'	O1A	O2A
1B87	0	ACO	P1A		200	O3A	O5B	O2A	O1A
1B87	0	ACO	P2A		200	O3A	O6A	O4A	O5A
1B8A	0	ATP	PA		500	O3A	O5'	O2A	O1A
1B8A	0	ATP	PA		1500	O3A	O5'	O2A	O1A
1B8S	0	FAD	PA		510	O3P	O5B	O1A	O2A
1B8S	0	FAD	P		510	O3P	O5'	O1P	O2P
1B8U	0	NAD	PA		334	O3	O5B	O2A	O1A
1B8U	0	NAD	PN		334	O3	O5D	O1N	O2N
1B8V	0	NAD	PA		334	O3	O5B	O2A	O1A
1B8V	0	NAD	PN		334	O3	O5D	O1N	O2N
1B99	0	FUP	PA		160	O3A	O5'	O2A	O1A
1BA0	0	ADP	PA		486	O3A	O5'	O2A	O1A
1BA1	0	ADP	PA		486	O3A	O5'	O2A	O1A
1BCP	0	ATP	PA		1	O3A	O5'	O2A	O1A
1BCP	0	ATP	PA		2	O3A	O5'	O2A	O1A
1BDB	0	NAD	PA		300	O3	O5B	O2A	O1A
1BDB	0	NAD	PN		300	O3	O5D	O1N	O2N
1BDM	0	NAX	PA	A	334	O3	O5B	O2A	O1A
1BDM	0	NAX	PN	A	334	O3	O5D	O1N	O2N
1BDM	0	NAX	PA	B	334	O3	O5B	O2A	O1A
1BDM	0	NAX	PN	B	334	O3	O5D	O1N	O2N
1BF3	0	FAD	PA		395	O3P	O5B	O2A	O1A
1BF3	0	FAD	P		395	O3P	O5'	O2P	O1P
1BFD	0	TPP	PA		530	O3A	O7	O2A	O1A
1BG0	0	ADP	PA		400	O3A	O5'	O1A	O2A
1BG2	0	ADP	PA		401	O3A	O5'	O2A	O1A
1BGJ	0	FAD	PA		395	O3P	O5B	O1A	O2A
1BGJ	0	FAD	P		395	O3P	O5'	O2P	O1P
1BGN	0	FAD	PA		395	O3P	O5B	O2A	O1A
1BGN	0	FAD	P		395	O3P	O5'	O2P	O1P
1BGU	0	UDP	PA		353	O3A	O5'	O1A	O2A
1BH2	0	GSP	PA		355	O3A	O5'	O2A	O1A
1BHY	0	FAD	PA		600	O3P	O5B	O1A	O2A
1BHY	0	FAD	P		600	O3P	O5'	O1P	O2P
1BIF	0	ATG	PA		500	O3A	O5'	O2A	O1A
1BJK	0	FAD	PA		304	O3P	O5B	O2A	O1A
1BJK	0	FAD	P		304	O3P	O5'	O2P	O1P
1BKW	0	FAD	PA		395	O3P	O5B	O1A	O2A
1BKW	0	FAD	P		395	O3P	O5'	O2P	O1P
1BMD	0	NAD	PA	A	334	O3	O5B	O2A	O1A
1BMD	0	NAD	PN	A	334	O3	O5D	O1N	O2N
1BMD	0	NAD	PA	B	334	O3	O5B	O2A	O1A
1BMD	0	NAD	PN	B	334	O3	O5D	O1N	O2N
1BMF	0	ADP	PA	D	600	O3A	O5'	O2A	O1A
1BO4	0	COA	P1A		300	O3A	O5B	O1A	O2A
1BO4	0	COA	P2A		300	O3A	O6A	O5A	O4A
1BO4	0	COA	P1A		301	O3A	O5B	O1A	O2A
1BO4	0	COA	P2A		301	O3A	O6A	O5A	O4A
1BOB	0	ACO	P1A		400	O3A	O5B	O2A	O1A
1BOB	0	ACO	P2A		400	O3A	O6A	O4A	O5A
1BOF	0	GDP	PA		355	O3A	O5'	O1A	O2A
1BOZ	0	NDP	PA		187	O3	O5B	O2A	O1A
1BOZ	0	NDP	PN		187	O3	O5D	O2N	O1N
1BPW	0	NAD	PA		1	O3	O5B	O2A	O1A
1BPW	0	NAD	PN		1	O3	O5D	O1N	O2N
1BPW	0	NAD	PA		2	O3	O5B	O2A	O1A
1BPW	0	NAD	PN		2	O3	O5D	O1N	O2N
1BPW	0	NAD	PA		3	O3	O5B	O2A	O1A
1BPW	0	NAD	PN		3	O3	O5D	O1N	O2N
1BPW	0	NAD	PA		4	O3	O5B	O2A	O1A
1BPW	0	NAD	PN		4	O3	O5D	O1N	O2N
1BPY	0	DCT	PA	G	338	O3A	O5'	O2A	O1A
1BQE	0	FAD	PA		304	O3P	O5B	O2A	O1A
1BQE	0	FAD	P		304	O3P	O5'	O2P	O1P
1BR1	0	ADP	PA	A	998	O3A	O5'	O2A	O1A
1BR1	0	ADP	PA	C	998	O3A	O5'	O2A	O1A
1BR1	0	ADP	PA	E	998	O3A	O5'	O2A	O1A
1BR1	0	ADP	PA	G	998	O3A	O5'	O2A	O1A
1BR2	0	ADP	PA	A	998	O3A	O5'	O2A	O1A
1BR2	0	ADP	PA	B	998	O3A	O5'	O2A	O1A
1BR2	0	ADP	PA	C	998	O3A	O5'	O2A	O1A
1BR2	0	ADP	PA	D	998	O3A	O5'	O2A	O1A
1BR2	0	ADP	PA	E	998	O3A	O5'	O2A	O1A
1BR2	0	ADP	PA	F	998	O3A	O5'	O2A	O1A
1BR4	0	ADP	PA	A	998	O3A	O5'	O2A	O1A
1BR4	0	ADP	PA	C	998	O3A	O5'	O2A	O1A
1BR4	0	ADP	PA	E	998	O3A	O5'	O2A	O1A
1BR4	0	ADP	PA	G	998	O3A	O5'	O2A	O1A
1BS1	0	ADP	PA		802	O2A	O5'	O1A	O3A
1BSV	0	NDP	PA		350	O3	O5B	O2A	O1A
1BSV	0	NDP	PN		350	O3	O5D	O1N	O2N
1BTO	0	NAD	PA	A	377	O3	O5B	O2A	O1A
1BTO	0	NAD	PN	A	377	O3	O5D	O1N	O2N
1BTO	0	NAD	PA	B	377	O3	O5B	O2A	O1A
1BTO	0	NAD	PN	B	377	O3	O5D	O1N	O2N
1BTO	0	NAD	PA	C	377	O3	O5B	O2A	O1A
1BTO	0	NAD	PN	C	377	O3	O5D	O1N	O2N
1BTO	0	NAD	PA	D	377	O3	O5B	O2A	O1A
1BTO	0	NAD	PN	D	377	O3	O5D	O1N	O2N
1BUC	0	CAA	P1A	A	384	O3A	O5B	O1A	O2A
1BUC	0	CAA	P2A	A	384	O3A	O6A	O5A	O4A
1BUC	0	CAA	P1A	B	384	O3A	O5B	O1A	O2A
1BUC	0	CAA	P2A	B	384	O3A	O6A	O5A	O4A
1BUC	0	FAD	PA	A	385	O3P	O5B	O1A	O2A
1BUC	0	FAD	P	A	385	O3P	O5'	O1P	O2P
1BUC	0	FAD	PA	B	385	O3P	O5B	O1A	O2A
1BUC	0	FAD	P	B	385	O3P	O5'	O1P	O2P
1BUP	0	ADP	PA		486	O3A	O5'	O2A	O1A
1BVR	0	NAD	PA		1301	O3	O5B	O2A	O1A
1BVR	0	NAD	PN		1301	O3	O5D	O1N	O2N
1BVR	0	NAD	PA		1303	O3	O5B	O2A	O1A
1BVR	0	NAD	PN		1303	O3	O5D	O1N	O2N
1BVR	0	NAD	PA		1305	O3	O5B	O2A	O1A
1BVR	0	NAD	PN		1305	O3	O5D	O1N	O2N
1BVR	0	NAD	PA		1307	O3	O5B	O2A	O1A
1BVR	0	NAD	PN		1307	O3	O5D	O1N	O2N
1BVR	0	NAD	PA		1308	O3	O5B	O2A	O1A
1BVR	0	NAD	PN		1308	O3	O5D	O1N	O2N
1BVR	0	NAD	PA		1309	O3	O5B	O2A	O1A
1BVR	0	NAD	PN		1309	O3	O5D	O1N	O2N
1BW9	0	NAD	PA	A	360	O3	O5B	O2A	O1A
1BW9	0	NAD	PN	A	360	O3	O5D	O1N	O2N
1BWC	0	FAD	PA		479	O3P	O5B	O2A	O1A
1BWC	0	FAD	P		479	O3P	O5'	O1P	O2P
1BWS	0	NDP	PA		200	O3	O5B	O2A	O1A
1BWS	0	NDP	PN		200	O3	O5D	O1N	O2N
1BX0	0	FAD	PA		315	O3P	O5B	O2A	O1A
1BX0	0	FAD	P		315	O3P	O5'	O1P	O2P
1BX1	0	FAD	PA		315	O3P	O5B	O2A	O1A
1BX1	0	FAD	P		315	O3P	O5'	O1P	O2P
1BXG	0	NAD	PA	A	360	O3	O5B	O2A	O1A
1BXG	0	NAD	PN	A	360	O3	O5D	O1N	O2N
1BXG	0	NAD	PA	B	760	O3	O5B	O2A	O1A
1BXG	0	NAD	PN	B	760	O3	O5D	O1N	O2N
1BXK	0	NAD	PA		380	O3	O5B	O2A	O1A
1BXK	0	NAD	PN		380	O3	O5D	O1N	O2N
1BXK	0	NAD	PA		780	O3	O5B	O2A	O1A
1BXK	0	NAD	PN		780	O3	O5D	O1N	O2N
1BXS	0	NAD	PA	A	550	O3	O5B	O2A	O1A
1BXS	0	NAD	PN	A	550	O3	O5D	O1N	O2N
1BXS	0	NAD	PA	B	550	O3	O5B	O2A	O1A
1BXS	0	NAD	PN	B	550	O3	O5D	O1N	O2N
1BXS	0	NAD	PA	C	550	O3	O5B	O2A	O1A
1BXS	0	NAD	PN	C	550	O3	O5D	O1N	O2N
1BXS	0	NAD	PA	D	550	O3	O5B	O2A	O1A
1BXS	0	NAD	PN	D	550	O3	O5D	O1N	O2N
1BYQ	0	ADP	PA		2001	O3A	O5'	O1A	O2A
1BYU	0	GDP	PA	A	220	O3A	O5'	O2A	O1A
1BYU	0	GDP	PA	B	220	O3A	O5'	O2A	O1A
1BZL	0	FAD	PA		601	O3P	O5B	O2A	O1A
1BZL	0	FAD	P		601	O3P	O5'	O1P	O2P
1BZL	0	FAD	PA		602	O3P	O5B	O2A	O1A
1BZL	0	FAD	P		602	O3P	O5'	O1P	O2P
1C0F	0	ATP	PA	A	376	O3A	O5'	O2A	O1A
1C0G	0	ATP	PA	A	376	O3A	O5'	O1A	O2A
1C0P	0	FAD	PA		1363	O3P	O5B	O2A	O1A
1C0P	0	FAD	P		1363	O3P	O5'	O1P	O2P
1C14	0	NAD	PA		501	O3	O5B	O2A	O1A
1C14	0	NAD	PN		501	O3	O5D	O1N	O2N
1C14	0	NAD	PA		1501	O3	O5B	O2A	O1A
1C14	0	NAD	PN		1501	O3	O5D	O1N	O2N
1C1D	0	NAD	PA		360	O3	O5B	O2A	O1A
1C1D	0	NAD	PN		360	O3	O5D	O1N	O2N
1C1D	0	NAD	PA		760	O3	O5B	O2A	O1A
1C1D	0	NAD	PN		760	O3	O5D	O2N	O1N
1C1X	0	NAD	PA		360	O3	O5B	O1A	O2A
1C1X	0	NAD	PN		360	O3	O5D	O1N	O2N
1C1X	0	NAD	PA		760	O3	O5B	O2A	O1A
1C1X	0	NAD	PN		760	O3	O5D	O1N	O2N
1C1Y	0	GTP	PA		170	O3A	O5'	O2A	O1A
1C30	0	ADP	PA		4041	O3A	O5'	O1A	O2A
1C30	0	ADP	PA		4047	O3A	O5'	O2A	O1A
1C30	0	ADP	PA		4062	O3A	O5'	O1A	O2A
1C30	0	ADP	PA		4068	O3A	O5'	O2A	O1A
1C30	0	ADP	PA		4000	O3A	O5'	O1A	O2A
1C30	0	ADP	PA		4006	O3A	O5'	O2A	O1A
1C30	0	ADP	PA		4020	O3A	O5'	O1A	O2A
1C30	0	ADP	PA		4026	O3A	O5'	O2A	O1A
1C3J	0	UDP	PA		353	O3A	O5'	O2A	O1A
1C3O	0	ADP	PA		4045	O3A	O5'	O1A	O2A
1C3O	0	ADP	PA		4051	O3A	O5'	O2A	O1A
1C3O	0	ADP	PA		4068	O3A	O5'	O1A	O2A
1C3O	0	ADP	PA		4074	O3A	O5'	O2A	O1A
1C3O	0	ADP	PA		4000	O3A	O5'	O1A	O2A
1C3O	0	ADP	PA		4007	O3A	O5'	O2A	O1A
1C3O	0	ADP	PA		4023	O3A	O5'	O1A	O2A
1C3O	0	ADP	PA		4029	O3A	O5'	O2A	O1A
1C3V	0	NDP	PA		801	O3	O5B	O1A	O2A
1C3V	0	NDP	PN		801	O3	O5D	O1N	O2N
1C3V	0	NDP	PA		1301	O3	O5B	O1A	O2A
1C3V	0	NDP	PN		1301	O3	O5D	O1N	O2N
1C4K	0	GTP	PA		999	O3A	O5'	O2A	O1A
1C80	0	GTP	PA		355	O3A	O5'	O2A	O1A
1C80	0	GTP	PA		356	O3A	O5'	O2A	O1A
1C9W	0	NAP	PA		350	O3	O5B	O2A	O1A
1C9W	0	NAP	PN		350	O3	O5D	O1N	O2N
1CBO	0	FAD	PA		510	O3P	O5B	O1A	O2A
1CBO	0	FAD	P		510	O3P	O5'	O1P	O2P
1CC0	0	GDP	PA		201	O3A	O5'	O2A	O1A
1CC0	0	GDP	PA		202	O3A	O5'	O2A	O1A
1CC2	0	FAD	PA		510	O3P	O5B	O1A	O2A
1CC2	0	FAD	P		510	O3P	O5'	O1P	O2P
1CC4	0	FAD	PA		395	O3P	O5B	O1A	O2A
1CC4	0	FAD	P		395	O3P	O5'	O2P	O1P
1CC6	0	FAD	PA		395	O3P	O5B	O2A	O1A
1CC6	0	FAD	P		395	O3P	O5'	O2P	O1P
1CD2	0	NAP	PA		207	O3	O5B	O2A	O1A
1CD2	0	NAP	PN		207	O3	O5D	O1N	O2N
1CDO	0	NAD	PA	A	375	O3	O5B	O2A	O1A
1CDO	0	NAD	PN	A	375	O3	O5D	O1N	O2N
1CDO	0	NAD	PA	B	375	O3	O5B	O2A	O1A
1CDO	0	NAD	PN	B	375	O3	O5D	O1N	O2N
1CE8	0	ADP	PA		5000	O3A	O4'	O1A	O2A
1CE8	0	ADP	PA		5007	O3A	O4'	O2A	O1A
1CE8	0	ADP	PA		5020	O3A	O4'	O1A	O2A
1CE8	0	ADP	PA		5027	O3A	O4'	O2A	O1A
1CE8	0	ADP	PA		5040	O3A	O4'	O1A	O2A
1CE8	0	ADP	PA		5047	O3A	O4'	O2A	O1A
1CE8	0	ADP	PA		5060	O3A	O4'	O1A	O2A
1CE8	0	ADP	PA		5067	O3A	O4'	O2A	O1A
1CER	0	NAD	PA	O	336	O3	O5B	O2A	O1A
1CER	0	NAD	PN	O	336	O3	O5D	O1N	O2N
1CER	0	NAD	PA	P	336	O3	O5B	O2A	O1A
1CER	0	NAD	PN	P	336	O3	O5D	O1N	O2N
1CER	0	NAD	PA	Q	336	O3	O5B	O2A	O1A
1CER	0	NAD	PN	Q	336	O3	O5D	O1N	O2N
1CER	0	NAD	PA	R	336	O3	O5B	O2A	O1A
1CER	0	NAD	PN	R	336	O3	O5D	O1N	O2N
1CER	0	NAD	PA	A	336	O3	O5B	O2A	O1A
1CER	0	NAD	PN	A	336	O3	O5D	O1N	O2N
1CER	0	NAD	PA	B	336	O3	O5B	O2A	O1A
1CER	0	NAD	PN	B	336	O3	O5D	O1N	O2N
1CER	0	NAD	PA	C	336	O3	O5B	O2A	O1A
1CER	0	NAD	PN	C	336	O3	O5D	O1N	O2N
1CER	0	NAD	PA	D	336	O3	O5B	O2A	O1A
1CER	0	NAD	PN	D	336	O3	O5D	O1N	O2N
1CF2	0	NAP	PA	P	340	O3	O5B	O2A	O1A
1CF2	0	NAP	PN	P	340	O3	O5D	O1N	O2N
1CF2	0	NAP	PA	R	340	O3	O5B	O2A	O1A
1CF2	0	NAP	PN	R	340	O3	O5D	O1N	O2N
1CF2	0	NAP	PA	O	340	O3	O5B	O2A	O1A
1CF2	0	NAP	PN	O	340	O3	O5D	O1N	O2N
1CF2	0	NAP	PA	Q	340	O3	O5B	O2A	O1A
1CF2	0	NAP	PN	Q	340	O3	O5D	O1N	O2N
1CF3	0	FAD	PA	A	600	O3P	O5B	O2A	O1A
1CF3	0	FAD	P	A	600	O3P	O5'	O1P	O2P
1CG0	0	GDP	PA		432	O3A	O5'	O2A	O1A
1CG1	0	GDP	PA		432	O3A	O5'	O2A	O1A
1CG3	0	GDP	PA		432	O3A	O5'	O2A	O1A
1CG4	0	GDP	PA		432	O3A	O5'	O2A	O1A
1CH8	0	GPX	PA		432	O3A	O5'	O2A	O1A
1CIB	0	GDP	PA		432	O3A	O5'	O1A	O2A
1CIV	0	NAP	PA		386	O3	O5B	O1A	O2A
1CIV	0	NAP	PN		386	O3	O5D	O1N	O2N
1CJ2	0	FAD	PA		395	O3P	O5B	O2A	O1A
1CJ2	0	FAD	P		395	O3P	O5'	O2P	O1P
1CJ3	0	FAD	PA		395	O3P	O5B	O2A	O1A
1CJ3	0	FAD	P		395	O3P	O5'	O2P	O1P
1CJ4	0	FAD	PA		395	O3P	O5B	O2A	O1A
1CJ4	0	FAD	P		395	O3P	O5'	O2P	O1P
1CJC	0	FAD	PA		1058	O3P	O5B	O2A	O1A
1CJC	0	FAD	P		1058	O3P	O5'	O1P	O2P
1CJK	0	GSP	PA		395	O3A	O5'	O2A	O1A
1CJT	0	GSP	PA		395	O3A	O5'	O2A	O1A
1CJT	0	DAD	PA		102	O3A	O5'	O1A	O2A
1CJU	0	GSP	PA		395	O3A	O5'	O2A	O1A
1CJU	0	DAD	PA		102	O3A	O5'	O1A	O2A
1CJV	0	GSP	PA		395	O3A	O5'	O2A	O1A
1CJV	0	DAD	PA		102	O3A	O5'	O1A	O2A
1CJW	0	COT	PB		400	O14	O11	O13	O12
1CJW	0	COT	PA		400	O14	O5B	O16	O15
1CKM	0	GTP	PA	A	899	O3A	O5'	O1A	O2A
1CKM	0	GTP	PA	B	999	O3A	O5'	O1A	O2A
1CKN	0	GTP	PA	A	899	O3A	O5'	O1A	O2A
1CKO	0	GP3	PA		999	O3A	O5D	O1A	O2A
1CKO	0	GP3	PG		999	O3B	O5E	O1G	O2G
1CL0	0	FAD	PA		500	O3P	O5B	O2A	O1A
1CL0	0	FAD	P		500	O3P	O5'	O1P	O2P
1CLQ	0	GDP	PA		999	O3A	O5'	O2A	O1A
1CM0	0	COA	P1A		700	O3A	O5B	O2A	O1A
1CM0	0	COA	P2A		700	O3A	O6A	O5A	O4A
1CM0	0	COA	P1A		701	O3A	O5B	O2A	O1A
1CM0	0	COA	P2A		701	O3A	O6A	O5A	O4A
1CML	0	MLC	P1		390	O6	O5'	O12	O11
1CML	0	MLC	P2		390	O6	O7	O21	O22
1CNE	0	FAD	PA		271	O3P	O5B	O1A	O2A
1CNE	0	FAD	P		271	O3P	O5'	O2P	O1P
1CNF	0	FAD	PA		271	O3P	O5B	O1A	O2A
1CNF	0	FAD	P		271	O3P	O5'	O2P	O1P
1CNF	0	ADP	PA		272	O3A	O5'	O1A	O2A
1COW	0	ADP	PA	D	600	O3A	O5'	O2A	O1A
1COY	0	FAD	PA		510	O3P	O5B	O1A	O2A
1COY	0	FAD	P		510	O3P	O5'	O1P	O2P
1COZ	0	CTP	PA		130	O3A	O5'	O2A	O1A
1COZ	0	CTP	PA		630	O3A	O5'	O2A	O1A
1CQI	0	COA	P1A	A	701	O3A	O5B	O1A	O2A
1CQI	0	COA	P2A	A	701	O3A	O6A	O5A	O4A
1CQI	0	COA	P1A	D	702	O3A	O5B	O1A	O2A
1CQI	0	COA	P2A	D	702	O3A	O6A	O5A	O4A
1CQI	0	ADP	PA		801	O3A	O5'	O2A	O1A
1CQI	0	ADP	PA		802	O3A	O5'	O2A	O1A
1CQJ	0	COA	P1A	A	901	O3A	O5B	O1A	O2A
1CQJ	0	COA	P2A	A	901	O3A	O6A	O5A	O4A
1CQJ	0	COA	P1A	D	902	O3A	O5B	O1A	O2A
1CQJ	0	COA	P2A	D	902	O3A	O6A	O5A	O4A
1CQX	0	FAD	PA	A	405	O3P	O5B	O2A	O1A
1CQX	0	FAD	P	A	405	O3P	O5'	O1P	O2P
1CQX	0	FAD	PA	B	405	O3P	O5B	O2A	O1A
1CQX	0	FAD	P	B	405	O3P	O5'	O1P	O2P
1CR1	0	TTP	PA		600	O3A	O5'	O2A	O1A
1CR2	0	DTP	PA		600	O3A	O5'	O2A	O1A
1CR4	0	TYD	PA		600	O3A	O5'	O2A	O1A
1CRP	1	GDP	PA		200	O3A	O5'	O1A	O2A
1CRP	2	GDP	PA		200	O3A	O5'	O1A	O2A
1CRP	3	GDP	PA		200	O3A	O5'	O1A	O2A
1CRP	4	GDP	PA		200	O3A	O5'	O1A	O2A
1CRP	5	GDP	PA		200	O3A	O5'	O1A	O2A
1CRP	6	GDP	PA		200	O3A	O5'	O1A	O2A
1CRP	7	GDP	PA		200	O3A	O5'	O1A	O2A
1CRP	8	GDP	PA		200	O3A	O5'	O1A	O2A
1CRP	9	GDP	PA		200	O3A	O5'	O1A	O2A
1CRP	10	GDP	PA		200	O3A	O5'	O1A	O2A
1CRP	11	GDP	PA		200	O3A	O5'	O1A	O2A
1CRP	12	GDP	PA		200	O3A	O5'	O1A	O2A
1CRP	13	GDP	PA		200	O3A	O5'	O1A	O2A
1CRP	14	GDP	PA		200	O3A	O5'	O1A	O2A
1CRP	15	GDP	PA		200	O3A	O5'	O1A	O2A
1CRP	16	GDP	PA		200	O3A	O5'	O1A	O2A
1CRP	17	GDP	PA		200	O3A	O5'	O1A	O2A
1CRP	18	GDP	PA		200	O3A	O5'	O1A	O2A
1CRP	19	GDP	PA		200	O3A	O5'	O1A	O2A
1CRP	20	GDP	PA		200	O3A	O5'	O1A	O2A
1CRQ	0	GDP	PA		200	O3A	O5'	O1A	O2A
1CRR	21	GDP	PA		200	O3A	O5'	O1A	O2A
1CRR	22	GDP	PA		200	O3A	O5'	O1A	O2A
1CRR	23	GDP	PA		200	O3A	O5'	O1A	O2A
1CRR	24	GDP	PA		200	O3A	O5'	O1A	O2A
1CRR	25	GDP	PA		200	O3A	O5'	O1A	O2A
1CRR	26	GDP	PA		200	O3A	O5'	O1A	O2A
1CRR	27	GDP	PA		200	O3A	O5'	O1A	O2A
1CRR	28	GDP	PA		200	O3A	O5'	O1A	O2A
1CRR	29	GDP	PA		200	O3A	O5'	O1A	O2A
1CRR	30	GDP	PA		200	O3A	O5'	O1A	O2A
1CRR	31	GDP	PA		200	O3A	O5'	O1A	O2A
1CRR	32	GDP	PA		200	O3A	O5'	O1A	O2A
1CRR	33	GDP	PA		200	O3A	O5'	O1A	O2A
1CRR	34	GDP	PA		200	O3A	O5'	O1A	O2A
1CRR	35	GDP	PA		200	O3A	O5'	O1A	O2A
1CRR	36	GDP	PA		200	O3A	O5'	O1A	O2A
1CRR	37	GDP	PA		200	O3A	O5'	O1A	O2A
1CRR	38	GDP	PA		200	O3A	O5'	O1A	O2A
1CRR	39	GDP	PA		200	O3A	O5'	O1A	O2A
1CRR	40	GDP	PA		200	O3A	O5'	O1A	O2A
1CS0	0	ADP	PA		5000	O3A	O5'	O1A	O2A
1CS0	0	ADP	PA		5006	O3A	O5'	O2A	O1A
1CS0	0	ADP	PA		5023	O3A	O5'	O1A	O2A
1CS0	0	ADP	PA		5029	O3A	O5'	O2A	O1A
1CS0	0	ADP	PA		5046	O3A	O5'	O1A	O2A
1CS0	0	ADP	PA		5052	O3A	O5'	O2A	O1A
1CS0	0	ADP	PA		5071	O3A	O5'	O1A	O2A
1CS0	0	ADP	PA		5077	O3A	O5'	O2A	O1A
1CS4	0	GSP	PA		1000	O3A	O5'	O2A	O1A
1CSC	0	CMC	P1A		700	O3A	O5B	O2A	O1A
1CSC	0	CMC	P2A		700	O3A	O6A	O5A	O4A
1CSH	0	AMX	P1A		700	O3A	O5B	O2A	O1A
1CSH	0	AMX	P2A		700	O3A	O6A	O5A	O4A
1CSI	0	CMX	P1A		700	O3A	O5B	O2A	O1A
1CSI	0	CMX	P2A		700	O3A	O6A	O5A	O4A
1CSN	0	ATP	PA		299	O3A	O5'	O2A	O1A
1CSR	0	FAM	P1A		700	O3A	O5B	O2A	O1A
1CSR	0	FAM	P2A		700	O3A	O6A	O5A	O4A
1CUL	0	GSP	PA		395	O3A	O5'	O2A	O1A
1CW3	0	NAD	PA		1502	O3	O5B	O2A	O1A
1CW3	0	NAD	PN		1502	O3	O5D	O1N	O2N
1CW3	0	NAD	PA		2502	O3	O5B	O2A	O1A
1CW3	0	NAD	PN		2502	O3	O5D	O1N	O2N
1CW3	0	NAD	PA		3502	O3	O5B	O2A	O1A
1CW3	0	NAD	PN		3502	O3	O5D	O1N	O2N
1CW3	0	NAD	PA		4502	O3	O5B	O2A	O1A
1CW3	0	NAD	PN		4502	O3	O5D	O1N	O2N
1CW3	0	NAD	PA		5502	O3	O5B	O2A	O1A
1CW3	0	NAD	PN		5502	O3	O5D	O1N	O2N
1CW3	0	NAD	PA		6502	O3	O5B	O2A	O1A
1CW3	0	NAD	PN		6502	O3	O5D	O1N	O2N
1CW3	0	NAD	PA		7502	O3	O5B	O2A	O1A
1CW3	0	NAD	PN		7502	O3	O5D	O1N	O2N
1CW3	0	NAD	PA		8502	O3	O5B	O2A	O1A
1CW3	0	NAD	PN		8502	O3	O5D	O1N	O2N
1CWN	0	NAP	PA		350	O3	O5B	O2A	O1A
1CWN	0	NAP	PN		350	O3	O5D	O1N	O2N
1CWU	0	NAD	PA		501	O3	O5B	O2A	O1A
1CWU	0	NAD	PN		501	O3	O5D	O1N	O2N
1CWU	0	NAD	PA		503	O3	O5B	O2A	O1A
1CWU	0	NAD	PN		503	O3	O5D	O1N	O2N
1CXZ	0	GSP	PA		500	O3A	O5'	O2A	O1A
1CYD	0	NAP	PA	A	245	O3	O5B	O2A	O1A
1CYD	0	NAP	PN	A	245	O3	O5D	O1N	O2N
1CYD	0	NAP	PA	B	245	O3	O5B	O2A	O1A
1CYD	0	NAP	PN	B	245	O3	O5D	O1N	O2N
1CYD	0	NAP	PA	C	245	O3	O5B	O2A	O1A
1CYD	0	NAP	PN	C	245	O3	O5D	O1N	O2N
1CYD	0	NAP	PA	D	245	O3	O5B	O2A	O1A
1CYD	0	NAP	PN	D	245	O3	O5D	O1N	O2N
1CZ7	0	ADP	PA		800	O3A	O5'	O2A	O1A
1CZ7	0	ADP	PA		801	O3A	O5'	O2A	O1A
1CZ7	0	ADP	PA		802	O3A	O5'	O2A	O1A
1CZ7	0	ADP	PA		803	O3A	O5'	O2A	O1A
1CZA	0	ADP	PA		920	O3A	O5'	O2A	O1A
1D0X	0	MNQ	PA		999	OA3	OE2	OA2	OA1
1D0Y	0	ONP	PA		999	OA3	OE2	OA2	OA1
1D0Z	0	PNQ	PA		999	OA3	OE2	OA2	OA1
1D1A	0	DAE	PA		999	OA3	OE2	OA2	OA1
1D1B	0	DAQ	PA		999	OA3	OE2	OA2	OA1
1D1C	0	NMQ	PA		999	OA3	OE2	OA2	OA1
1D1G	0	NDP	PA	A	170	O3	O5B	O1A	O2A
1D1G	0	NDP	PN	A	170	O3	O5D	O1N	O2N
1D1G	0	NDP	PA	B	170	O3	O5B	O1A	O2A
1D1G	0	NDP	PN	B	170	O3	O5D	O1N	O2N
1D1S	0	NAD	PA		1377	O3	O5B	O2A	O1A
1D1S	0	NAD	PN		1377	O3	O5D	O1N	O2N
1D1S	0	NAD	PA		2377	O3	O5B	O2A	O1A
1D1S	0	NAD	PN		2377	O3	O5D	O1N	O2N
1D1S	0	NAD	PA		3377	O3	O5B	O2A	O1A
1D1S	0	NAD	PN		3377	O3	O5D	O1N	O2N
1D1S	0	NAD	PA		4377	O3	O5B	O2A	O1A
1D1S	0	NAD	PN		4377	O3	O5D	O1N	O2N
1D1T	0	NAD	PA		1377	O3	O5B	O2A	O1A
1D1T	0	NAD	PN		1377	O3	O5D	O1N	O2N
1D1T	0	NAD	PA		2377	O3	O5B	O2A	O1A
1D1T	0	NAD	PN		2377	O3	O5D	O1N	O2N
1D1T	0	NAD	PA		3377	O3	O5B	O2A	O1A
1D1T	0	NAD	PN		3377	O3	O5D	O1N	O2N
1D1T	0	NAD	PA		4377	O3	O5B	O2A	O1A
1D1T	0	NAD	PN		4377	O3	O5D	O1N	O2N
1D2E	0	GDP	PA		1301	O3A	O5'	O1A	O2A
1D2E	0	GDP	PA		1302	O3A	O5'	O1A	O2A
1D2E	0	GDP	PA		1303	O3A	O5'	O1A	O2A
1D2E	0	GDP	PA		1304	O3A	O5'	O1A	O2A
1D4A	0	FAD	PA		601	O3P	O5B	O1A	O2A
1D4A	0	FAD	P		601	O3P	O5'	O1P	O2P
1D4A	0	FAD	PA		602	O3P	O5B	O1A	O2A
1D4A	0	FAD	P		602	O3P	O5'	O1P	O2P
1D4A	0	FAD	PA		603	O3P	O5B	O1A	O2A
1D4A	0	FAD	P		603	O3P	O5'	O1P	O2P
1D4A	0	FAD	PA		604	O3P	O5B	O1A	O2A
1D4A	0	FAD	P		604	O3P	O5'	O1P	O2P
1D4C	0	FAD	PA		600	O3P	O5B	O2A	O1A
1D4C	0	FAD	P		600	O3P	O5'	O2P	O1P
1D4C	0	FAD	PA		700	O3P	O5B	O2A	O1A
1D4C	0	FAD	P		700	O3P	O5'	O2P	O1P
1D4C	0	FAD	PA		800	O3P	O5B	O2A	O1A
1D4C	0	FAD	P		800	O3P	O5'	O2P	O1P
1D4C	0	FAD	PA		900	O3P	O5B	O2A	O1A
1D4C	0	FAD	P		900	O3P	O5'	O2P	O1P
1D4D	0	FAD	PA		600	O3P	O5B	O2A	O1A
1D4D	0	FAD	P		600	O3P	O5'	O2P	O1P
1D4E	0	FAD	PA		600	O3P	O5B	O2A	O1A
1D4E	0	FAD	P		600	O3P	O5'	O2P	O1P
1D4F	0	NAD	PA		501	O3	O5B	O2A	O1A
1D4F	0	NAD	PN		501	O3	O5D	O1N	O2N
1D4F	0	NAD	PA		502	O3	O5B	O2A	O1A
1D4F	0	NAD	PN		502	O3	O5D	O1N	O2N
1D4F	0	NAD	PA		503	O3	O5B	O2A	O1A
1D4F	0	NAD	PN		503	O3	O5D	O1N	O2N
1D4F	0	NAD	PA		504	O3	O5B	O2A	O1A
1D4F	0	NAD	PN		504	O3	O5D	O1N	O2N
1D4O	0	NAP	PA		201	O3	O5B	O1A	O2A
1D4O	0	NAP	PN		201	O3	O5D	O1N	O2N
1D4X	0	ATP	PA		676	O3A	O5'	O2A	O1A
1D5C	0	GDP	PA		201	O3A	O5'	O1A	O2A
1D6H	0	COA	P1A		390	O3A	O5B	O1A	O2A
1D6H	0	COA	P2A		390	O3A	O6A	O5A	O4A
1D6N	0	PRP	PA		312	O3A	O1	O1A	O2A
1D6N	0	PRP	PA		314	O3A	O1	O1A	O2A
1D7L	0	RFL	PA		395	OA3	O5'	OA1	OA2
1D7L	0	RFL	PF		395	OA3	O5R	OF1	OF2
1D7O	0	NAD	PA		501	O3	O5B	O2A	O1A
1D7O	0	NAD	PN		501	O3	O5D	O1N	O2N
1D7Y	0	FAD	PA		449	O3P	O5B	O2A	O1A
1D7Y	0	FAD	P		449	O3P	O5'	O1P	O2P
1D8A	0	NAD	PA		501	O3	O5B	O2A	O1A
1D8A	0	NAD	PN		501	O3	O5D	O1N	O2N
1D8A	0	NAD	PA		503	O3	O5B	O2A	O1A
1D8A	0	NAD	PN		503	O3	O5D	O1N	O2N
1D8T	0	GDP	PA		999	O3A	O5'	O2A	O1A
1D8T	0	GDP	PA		3999	O3A	O5'	O2A	O1A
1D9Z	0	ATP	PA		700	O3A	O5'	O2A	O1A
1DAD	0	ADP	PA		225	O3A	O5'	O1A	O2A
1DAF	0	ADP	PA		226	O3A	O5'	O1A	O2A
1DAJ	0	NDP	PA		207	O3	O5B	O2A	O1A
1DAJ	0	NDP	PN		207	O3	O5D	O1N	O2N
1DAK	0	ADP	PA		802	O3A	O5'	O1A	O2A
1DAM	0	ADP	PA	A	801	O3A	O5'	O1A	O2A
1DAO	0	FAB	PA	A	340	O3P	O5B	O1A	O2A
1DAO	0	FAB	P	A	340	O3P	O5'	O1P	O2P
1DAO	0	FAB	PA	B	340	O3P	O5B	O1A	O2A
1DAO	0	FAB	P	B	340	O3P	O5'	O1P	O2P
1DAO	0	FAB	PA	C	340	O3P	O5B	O1A	O2A
1DAO	0	FAB	P	C	340	O3P	O5'	O1P	O2P
1DAO	0	FAB	PA	D	340	O3P	O5B	O1A	O2A
1DAO	0	FAB	P	D	340	O3P	O5'	O1P	O2P
1DAO	0	FAB	PA	E	340	O3P	O5B	O1A	O2A
1DAO	0	FAB	P	E	340	O3P	O5'	O1P	O2P
1DAO	0	FAB	PA	F	340	O3P	O5B	O1A	O2A
1DAO	0	FAB	P	F	340	O3P	O5'	O1P	O2P
1DAO	0	FAB	PA	G	340	O3P	O5B	O1A	O2A
1DAO	0	FAB	P	G	340	O3P	O5'	O1P	O2P
1DAO	0	FAB	PA	H	340	O3P	O5B	O1A	O2A
1DAO	0	FAB	P	H	340	O3P	O5'	O1P	O2P
1DAP	0	NDP	PA	A	400	O3	O5B	O1A	O2A
1DAP	0	NDP	PN	A	400	O3	O5D	O1N	O2N
1DAP	0	NDP	PA	B	400	O3	O5B	O1A	O2A
1DAP	0	NDP	PN	B	400	O3	O5D	O1N	O2N
1DAR	0	GDP	PA		406	O3A	O5'	O1A	O2A
1DBV	0	NAD	PA	O	336	O3	O5B	O2A	O1A
1DBV	0	NAD	PN	O	336	O3	O5D	O1N	O2N
1DBV	0	NAD	PA	P	336	O3	O5B	O2A	O1A
1DBV	0	NAD	PN	P	336	O3	O5D	O1N	O2N
1DBV	0	NAD	PA	Q	336	O3	O5B	O2A	O1A
1DBV	0	NAD	PN	Q	336	O3	O5D	O1N	O2N
1DBV	0	NAD	PA	R	336	O3	O5B	O2A	O1A
1DBV	0	NAD	PN	R	336	O3	O5D	O1N	O2N
1DC6	0	NAD	PA		351	O3	O5B	O2A	O1A
1DC6	0	NAD	PN		351	O3	O5D	O1N	O2N
1DC6	0	NAD	PA		352	O3	O5B	O2A	O1A
1DC6	0	NAD	PN		352	O3	O5D	O1N	O2N
1DDG	0	FAD	PA		600	O3P	O5B	O2A	O1A
1DDG	0	FAD	P		600	O3P	O5'	O1P	O2P
1DDG	0	FAD	PA		601	O3P	O5B	O2A	O1A
1DDG	0	FAD	P		601	O3P	O5'	O1P	O2P
1DDI	0	FAD	PA		600	O3P	O5B	O2A	O1A
1DDI	0	FAD	P		600	O3P	O5'	O1P	O2P
1DDO	0	FAD	PA	A	340	O3P	O5B	O1A	O2A
1DDO	0	FAD	P	A	340	O3P	O5'	O1P	O2P
1DDO	0	FAD	PA	B	340	O3P	O5B	O1A	O2A
1DDO	0	FAD	P	B	340	O3P	O5'	O1P	O2P
1DDO	0	FAD	PA	C	340	O3P	O5B	O1A	O2A
1DDO	0	FAD	P	C	340	O3P	O5'	O1P	O2P
1DDO	0	FAD	PA	D	340	O3P	O5B	O1A	O2A
1DDO	0	FAD	P	D	340	O3P	O5'	O1P	O2P
1DDO	0	FAD	PA	E	340	O3P	O5B	O1A	O2A
1DDO	0	FAD	P	E	340	O3P	O5'	O1P	O2P
1DDO	0	FAD	PA	F	340	O3P	O5B	O1A	O2A
1DDO	0	FAD	P	F	340	O3P	O5'	O1P	O2P
1DDO	0	FAD	PA	G	340	O3P	O5B	O1A	O2A
1DDO	0	FAD	P	G	340	O3P	O5'	O1P	O2P
1DDO	0	FAD	PA	H	340	O3P	O5B	O1A	O2A
1DDO	0	FAD	P	H	340	O3P	O5'	O1P	O2P
1DEH	0	NAD	PA	A	377	O3	O5B	O2A	O1A
1DEH	0	NAD	PN	A	377	O3	O5D	O1N	O2N
1DEH	0	NAD	PA	B	377	O3	O5B	O2A	O1A
1DEH	0	NAD	PN	B	377	O3	O5D	O1N	O2N
1DEJ	0	ATP	PA		1376	O3A	O5'	O2A	O1A
1DF7	0	NDP	PA		500	O3	O5B	O1A	O2A
1DF7	0	NDP	PN		500	O3	O5D	O2N	O1N
1DFG	0	NAD	PA	A	501	O3	O5B	O2A	O1A
1DFG	0	NAD	PN	A	501	O3	O5D	O1N	O2N
1DFG	0	NAD	PA	B	501	O3	O5B	O2A	O1A
1DFG	0	NAD	PN	B	501	O3	O5D	O1N	O2N
1DFH	0	NAD	PA	A	501	O3	O5B	O2A	O1A
1DFH	0	NAD	PN	A	501	O3	O5D	O1N	O2N
1DFH	0	NAD	PA	B	501	O3	O5B	O2A	O1A
1DFH	0	NAD	PN	B	501	O3	O5D	O1N	O2N
1DFI	0	NAD	PA	A	501	O3	O5B	O2A	O1A
1DFI	0	NAD	PN	A	501	O3	O5D	O1N	O2N
1DFI	0	NAD	PA	B	501	O3	O5B	O2A	O1A
1DFI	0	NAD	PN	B	501	O3	O5D	O1N	O2N
1DFI	0	NAD	PA	C	501	O3	O5B	O2A	O1A
1DFI	0	NAD	PN	C	501	O3	O5D	O1N	O2N
1DFI	0	NAD	PA	D	501	O3	O5B	O2A	O1A
1DFI	0	NAD	PN	D	501	O3	O5D	O1N	O2N
1DFL	0	ADP	PA		1999	O3A	O5'	O2A	O1A
1DFL	0	ADP	PA		2999	O3A	O5'	O2A	O1A
1DG1	0	GDP	PA		999	O3A	O5'	O2A	O1A
1DG1	0	GDP	PA		1999	O3A	O5'	O2A	O1A
1DG5	0	NDP	PA		200	O3	O5B	O1A	O2A
1DG5	0	NDP	PN		200	O3	O5D	O2N	O1N
1DG7	0	NDP	PA		201	O3	O5B	O1A	O2A
1DG7	0	NDP	PN		201	O3	O5D	O2N	O1N
1DG8	0	NDP	PA		100	O3	O5B	O1A	O2A
1DG8	0	NDP	PN		100	O3	O5D	O2N	O1N
1DGB	0	NDP	PA		1300	O3	O5B	O2A	O1A
1DGB	0	NDP	PN		1300	O3	O5D	O2N	O1N
1DGB	0	NDP	PA		1301	O3	O5B	O2A	O1A
1DGB	0	NDP	PN		1301	O3	O5D	O2N	O1N
1DGF	0	NDP	PA		4000	O3	O5B	O2A	O1A
1DGF	0	NDP	PN		4000	O3	O5D	O2N	O1N
1DGF	0	NDP	PA		4001	O3	O5B	O2A	O1A
1DGF	0	NDP	PN		4001	O3	O5D	O2N	O1N
1DGG	0	NDP	PA		3000	O3	O5B	O2A	O1A
1DGG	0	NDP	PN		3000	O3	O5D	O2N	O1N
1DGG	0	NDP	PA		3001	O3	O5B	O2A	O1A
1DGG	0	NDP	PN		3001	O3	O5D	O1N	O2N
1DGH	0	NDP	PA	A	3000	O3	O5B	O2A	O1A
1DGH	0	NDP	PN	A	3000	O3	O5D	O2N	O1N
1DGH	0	NDP	PA	C	3001	O3	O5B	O2A	O1A
1DGH	0	NDP	PN	C	3001	O3	O5D	O1N	O2N
1DGJ	0	MCN	PA		914	O3A	O5'	O2A	O1A
1DGJ	0	MCN	PB		914	O3A	O3B	O2B	O1B
1DGK	0	ADP	PA		918	O3A	O5'	O2A	O1A
1DGK	0	ADP	PA		919	O3A	O5'	O2A	O1A
1DHR	0	NAD	PA		241	O3	O5B	O2A	O1A
1DHR	0	NAD	PN		241	O3	O5D	O1N	O2N
1DHS	0	NAD	PA		700	O3	O5B	O1A	O2A
1DHS	0	NAD	PN		700	O3	O5D	O2N	O1N
1DIA	0	NAP	PA		2001	O3	O5B	O2A	O1A
1DIA	0	NAP	PN		2001	O3	O5D	O1N	O2N
1DIA	0	NAP	PA		2002	O3	O5B	O2A	O1A
1DIA	0	NAP	PN		2002	O3	O5D	O1N	O2N
1DIB	0	NAP	PA		2001	O3	O5B	O2A	O1A
1DIB	0	NAP	PN		2001	O3	O5D	O1N	O2N
1DIB	0	NAP	PA		2002	O3	O5B	O2A	O1A
1DIB	0	NAP	PN		2002	O3	O5D	O1N	O2N
1DIG	0	NAP	PA		2001	O3	O5B	O2A	O1A
1DIG	0	NAP	PN		2001	O3	O5D	O1N	O2N
1DIG	0	NAP	PA		2002	O3	O5B	O2A	O1A
1DIG	0	NAP	PN		2002	O3	O5D	O1N	O2N
1DIH	0	NDP	PA		301	O3	O5B	O1A	O2A
1DIH	0	NDP	PN		301	O3	O5D	O1N	O2N
1DII	0	FAD	PA	A	599	O3P	O5B	O2A	O1A
1DII	0	FAD	P	A	599	O3P	O5'	O2P	O1P
1DII	0	FAD	PA	B	599	O3P	O5B	O2A	O1A
1DII	0	FAD	P	B	599	O3P	O5'	O2P	O1P
1DIQ	0	FAD	PA	A	599	O3P	O5B	O2A	O1A
1DIQ	0	FAD	P	A	599	O3P	O5'	O2P	O1P
1DIQ	0	FAD	PA	B	599	O3P	O5B	O2A	O1A
1DIQ	0	FAD	P	B	599	O3P	O5'	O2P	O1P
1DIR	0	NAD	PA	A	241	O3	O5B	O2A	O1A
1DIR	0	NAD	PN	A	241	O3	O5D	O1N	O2N
1DIR	0	NAD	PA	B	241	O3	O5B	O2A	O1A
1DIR	0	NAD	PN	B	241	O3	O5D	O1N	O2N
1DIR	0	NAD	PA	C	241	O3	O5B	O2A	O1A
1DIR	0	NAD	PN	C	241	O3	O5D	O1N	O2N
1DIR	0	NAD	PA	D	241	O3	O5B	O2A	O1A
1DIR	0	NAD	PN	D	241	O3	O5D	O1N	O2N
1DJ2	0	GDP	PA		500	O3A	O5'	O2A	O1A
1DJ2	0	GDP	PA		600	O3A	O5'	O2A	O1A
1DJ3	0	GDP	PA		500	O3A	O5'	O2A	O1A
1DJ3	0	GDP	PA		600	O3A	O5'	O2A	O1A
1DJL	0	NAP	PA		1136	O3	O5B	O1A	O2A
1DJL	0	NAP	PN		1136	O3	O5D	O1N	O2N
1DJL	0	NAP	PA		2136	O3	O5B	O1A	O2A
1DJL	0	NAP	PN		2136	O3	O5D	O1N	O2N
1DJN	0	ADP	PA		803	O3A	O5'	O2A	O1A
1DJN	0	ADP	PA		1803	O3A	O5'	O2A	O1A
1DJQ	0	ADP	PA		803	O3A	O5'	O2A	O1A
1DJQ	0	ADP	PA		1803	O3A	O5'	O2A	O1A
1DLI	0	NAD	PA		403	O3	O5B	O2A	O1A
1DLI	0	NAD	PN		403	O3	O5D	O1N	O2N
1DLI	0	UDX	PB		404	O3A	O3B	O2B	O1B
1DLI	0	UDX	PA		404	O3A	O5D	O1A	O2A
1DLJ	0	NAI	PA		403	O3	O5B	O2A	O1A
1DLJ	0	NAI	PN		403	O3	O5D	O1N	O2N
1DLJ	0	UGA	PB		404	O3A	O3B	O2B	O1B
1DLJ	0	UGA	PA		404	O3A	O5D	O1A	O2A
1DLR	0	NDP	PA		187	O3	O5B	O2A	O1A
1DLR	0	NDP	PN		187	O3	O5D	O1N	O2N
1DLS	0	NDP	PA		187	O3	O5B	O2A	O1A
1DLS	0	NDP	PN		187	O3	O5D	O1N	O2N
1DLV	0	COA	P1A		1001	O3A	O5B	O1A	O2A
1DLV	0	COA	P2A		1001	O3A	O6A	O5A	O4A
1DLV	0	COA	P1A		2001	O3A	O5B	O1A	O2A
1DLV	0	COA	P2A		2001	O3A	O6A	O5A	O4A
1DLV	0	COA	P1A		3001	O3A	O5B	O1A	O2A
1DLV	0	COA	P2A		3001	O3A	O6A	O5A	O4A
1DLV	0	COA	P1A		4001	O3A	O5B	O1A	O2A
1DLV	0	COA	P2A		4001	O3A	O6A	O5A	O4A
1DM3	0	ACO	P1A		813	O3A	O5B	O1A	O2A
1DM3	0	ACO	P2A		813	O3A	O6A	O5A	O4A
1DM3	0	ACO	P1A		814	O3A	O5B	O1A	O2A
1DM3	0	ACO	P2A		814	O3A	O6A	O5A	O4A
1DM3	0	ACO	P1A		815	O3A	O5B	O1A	O2A
1DM3	0	ACO	P2A		815	O3A	O6A	O5A	O4A
1DM3	0	ACO	P1A		816	O3A	O5B	O1A	O2A
1DM3	0	ACO	P2A		816	O3A	O6A	O5A	O4A
1DMR	0	PGD	PB		1	O3B	O5'	O1B	O2B
1DMR	0	PGD	PA		1	O3B	O3A	O2A	O1A
1DMR	0	PGD	PB		2	O3B	O5'	O1B	O2B
1DMR	0	PGD	PA		2	O3B	O3A	O1A	O2A
1DMS	0	PGD	PB		1	O3B	O5'	O1B	O2B
1DMS	0	PGD	PA		1	O3B	O3A	O1A	O2A
1DMS	0	PGD	PB		2	O3B	O5'	O1B	O2B
1DMS	0	PGD	PA		2	O3B	O3A	O2A	O1A
1DNC	0	FAD	PA		499	O3P	O5B	O2A	O1A
1DNC	0	FAD	P		499	O3P	O5'	O1P	O2P
1DNP	0	FAD	PA	A	472	O3P	O5B	O2A	O1A
1DNP	0	FAD	P	A	472	O3P	O5'	O1P	O2P
1DNP	0	FAD	PA	B	472	O3P	O5B	O2A	O1A
1DNP	0	FAD	P	B	472	O3P	O5'	O1P	O2P
1DO0	0	ATP	PA		900	O3A	O5'	O2A	O1A
1DO0	0	ATP	PA		905	O3A	O5'	O2A	O1A
1DO0	0	ATP	PA		910	O3A	O5'	O2A	O1A
1DO0	0	ATP	PA		915	O3A	O5'	O2A	O1A
1DO8	0	NAD	PA		601	O3	O5B	O2A	O1A
1DO8	0	NAD	PN		601	O3	O5D	O1N	O2N
1DO8	0	NAD	PA		602	O3	O5B	O2A	O1A
1DO8	0	NAD	PN		602	O3	O5D	O2N	O1N
1DO8	0	NAD	PA		1601	O3	O5B	O2A	O1A
1DO8	0	NAD	PN		1601	O3	O5D	O1N	O2N
1DO8	0	NAD	PA		1602	O3	O5B	O2A	O1A
1DO8	0	NAD	PN		1602	O3	O5D	O2N	O1N
1DO8	0	NAD	PA		2601	O3	O5B	O2A	O1A
1DO8	0	NAD	PN		2601	O3	O5D	O1N	O2N
1DO8	0	NAD	PA		2602	O3	O5B	O2A	O1A
1DO8	0	NAD	PN		2602	O3	O5D	O2N	O1N
1DO8	0	NAD	PA		3601	O3	O5B	O2A	O1A
1DO8	0	NAD	PN		3601	O3	O5D	O1N	O2N
1DO8	0	NAD	PA		3602	O3	O5B	O2A	O1A
1DO8	0	NAD	PN		3602	O3	O5D	O2N	O1N
1DOA	0	GDP	PA		198	O3A	O5'	O2A	O1A
1DOC	0	FAD	PA		395	O3P	O5B	O1A	O2A
1DOC	0	FAD	P		395	O3P	O5'	O1P	O2P
1DOD	0	FAD	PA		395	O3P	O5B	O1A	O2A
1DOD	0	FAD	P		395	O3P	O5'	O1P	O2P
1DOH	0	NDP	PA		500	O3	O5B	O2A	O1A
1DOH	0	NDP	PN		500	O3	O5D	O2N	O1N
1DOH	0	NDP	PA		501	O3	O5B	O2A	O1A
1DOH	0	NDP	PN		501	O3	O5D	O2N	O1N
1DPF	0	GDP	PA		200	O3A	O5'	O2A	O1A
1DQ8	0	COA	P1A		100	O3A	O5B	O1A	O2A
1DQ8	0	COA	P2A		100	O3A	O6A	O5A	O4A
1DQ8	0	COA	P1A		101	O3A	O5B	O1A	O2A
1DQ8	0	COA	P2A		101	O3A	O6A	O5A	O4A
1DQ8	0	COA	P1A		102	O3A	O5B	O1A	O2A
1DQ8	0	COA	P2A		102	O3A	O6A	O5A	O4A
1DQ8	0	COA	P1A		103	O3A	O5B	O1A	O2A
1DQ8	0	COA	P2A		103	O3A	O6A	O5A	O4A
1DQ9	0	HMG	P2A		101	O3A	O6A	O5A	O4A
1DQ9	0	HMG	P1A		101	O3A	O5B	O1A	O2A
1DQ9	0	HMG	P2A		102	O3A	O6A	O5A	O4A
1DQ9	0	HMG	P1A		102	O3A	O5B	O1A	O2A
1DQ9	0	HMG	P2A		103	O3A	O6A	O5A	O4A
1DQ9	0	HMG	P1A		103	O3A	O5B	O1A	O2A
1DQ9	0	HMG	P2A		104	O3A	O6A	O5A	O4A
1DQ9	0	HMG	P1A		104	O3A	O5B	O1A	O2A
1DQA	0	COA	P1A		101	O3A	O5B	O1A	O2A
1DQA	0	COA	P2A		101	O3A	O6A	O5A	O4A
1DQA	0	COA	P1A		102	O3A	O5B	O1A	O2A
1DQA	0	COA	P2A		102	O3A	O6A	O5A	O4A
1DQA	0	COA	P1A		103	O3A	O5B	O1A	O2A
1DQA	0	COA	P2A		103	O3A	O6A	O5A	O4A
1DQA	0	COA	P1A		104	O3A	O5B	O1A	O2A
1DQA	0	COA	P2A		104	O3A	O6A	O5A	O4A
1DQA	0	NAP	PA		1	O3	O5B	O1A	O2A
1DQA	0	NAP	PN		1	O3	O5D	O1N	O2N
1DQA	0	NAP	PA		2	O3	O5B	O1A	O2A
1DQA	0	NAP	PN		2	O3	O5D	O1N	O2N
1DQA	0	NAP	PA		3	O3	O5B	O1A	O2A
1DQA	0	NAP	PN		3	O3	O5D	O1N	O2N
1DQA	0	NAP	PA		4	O3	O5B	O1A	O2A
1DQA	0	NAP	PN		4	O3	O5D	O1N	O2N
1DQS	0	NAD	PA	A	400	O3	O5B	O2A	O1A
1DQS	0	NAD	PN	A	400	O3	O5D	O2N	O1N
1DQS	0	NAD	PA	B	400	O3	O5B	O2A	O1A
1DQS	0	NAD	PN	B	400	O3	O5D	O2N	O1N
1DR1	0	NAP	PA		191	O3	O5B	O1A	O2A
1DR1	0	NAP	PN		191	O3	O5D	O1N	O2N
1DR2	0	TAP	PA		191	O3	O5B	O1A	O2A
1DR2	0	TAP	PN		191	O3	O5D	O1N	O2N
1DR3	0	TAP	PA		191	O3	O5B	O1A	O2A
1DR3	0	TAP	PN		191	O3	O5D	O1N	O2N
1DR4	0	NAP	PA		191	O3	O5B	O1A	O2A
1DR4	0	NAP	PN		191	O3	O5D	O1N	O2N
1DR5	0	NAP	PA		191	O3	O5B	O1A	O2A
1DR5	0	NAP	PN		191	O3	O5D	O1N	O2N
1DR6	0	NAP	PA		191	O3	O5B	O1A	O2A
1DR6	0	NAP	PN		191	O3	O5D	O1N	O2N
1DR7	0	NAP	PA		191	O3	O5B	O1A	O2A
1DR7	0	NAP	PN		191	O3	O5D	O1N	O2N
1DRE	0	NAP	PA		164	O3	O5B	O1A	O2A
1DRE	0	NAP	PN		164	O3	O5D	O1N	O2N
1DRH	0	NAP	PA		164	O3	O5B	O1A	O2A
1DRH	0	NAP	PN		164	O3	O5D	O1N	O2N
1DRU	0	NAD	PA		301	O3	O5B	O1A	O2A
1DRU	0	NAD	PN		301	O3	O5D	O1N	O2N
1DRV	0	A3D	PA		301	O3	O5B	O1A	O2A
1DRV	0	A3D	PN		301	O3	O5D	O1N	O2N
1DRW	0	NHD	PA		301	O3	O5B	O1A	O2A
1DRW	0	NHD	PN		301	O3	O5D	O1N	O2N
1DS6	0	GDP	PA		191	O3A	O5'	O2A	O1A
1DSS	0	NAD	PA	G	335	O3	O5B	O2A	O1A
1DSS	0	NAD	PN	G	335	O3	O5D	O2N	O1N
1DSS	0	NAD	PA	R	335	O3	O5B	O2A	O1A
1DSS	0	NAD	PN	R	335	O3	O5D	O2N	O1N
1DTW	0	TDP	P1	C	1	O11	O5G	O12	O13
1DUB	0	CAA	P1A	A	300	O3A	O5B	O1A	O2A
1DUB	0	CAA	P2A	A	300	O3A	O6A	O5A	O4A
1DUB	0	CAA	P1A	B	300	O3A	O5B	O1A	O2A
1DUB	0	CAA	P2A	B	300	O3A	O6A	O5A	O4A
1DUB	0	CAA	P1A	C	300	O3A	O5B	O1A	O2A
1DUB	0	CAA	P2A	C	300	O3A	O6A	O5A	O4A
1DUB	0	CAA	P1A	E	300	O3A	O5B	O1A	O2A
1DUB	0	CAA	P2A	E	300	O3A	O6A	O5A	O4A
1DUB	0	CAA	P1A	F	300	O3A	O5B	O1A	O2A
1DUB	0	CAA	P2A	F	300	O3A	O6A	O5A	O4A
1DUC	0	DUD	PA		201	O3A	O5'	O2A	O1A
1DUD	0	DUD	PA		150	O3A	O5'	O1A	O2A
1DV2	0	ATP	PA		1000	O3A	O5'	O2A	O1A
1DV2	0	ATP	PA		1001	O3A	O5'	O2A	O1A
1DXL	0	FAD	PA	A	480	O3P	O5B	O1A	O2A
1DXL	0	FAD	P	A	480	O3P	O5'	O1P	O2P
1DXL	0	FAD	PA	B	480	O3P	O5B	O1A	O2A
1DXL	0	FAD	P	B	480	O3P	O5'	O1P	O2P
1DXL	0	FAD	PA	C	480	O3P	O5B	O1A	O2A
1DXL	0	FAD	P	C	480	O3P	O5'	O1P	O2P
1DXL	0	FAD	PA	D	480	O3P	O5B	O1A	O2A
1DXL	0	FAD	P	D	480	O3P	O5'	O1P	O2P
1DXO	0	FAD	PA	A	301	O3P	O5B	O1A	O2A
1DXO	0	FAD	P	A	301	O3P	O5'	O1P	O2P
1DXO	0	FAD	PA	B	301	O3P	O5B	O1A	O2A
1DXO	0	FAD	P	B	301	O3P	O5'	O1P	O2P
1DXO	0	FAD	PA	C	301	O3P	O5B	O1A	O2A
1DXO	0	FAD	P	C	301	O3P	O5'	O1P	O2P
1DXO	0	FAD	PA	D	301	O3P	O5B	O1A	O2A
1DXO	0	FAD	P	D	301	O3P	O5'	O1P	O2P
1DXQ	0	FAD	PA	A	300	O3P	O5B	O1A	O2A
1DXQ	0	FAD	P	A	300	O3P	O5'	O1P	O2P
1DXQ	0	FAD	PA	B	300	O3P	O5B	O1A	O2A
1DXQ	0	FAD	P	B	300	O3P	O5'	O1P	O2P
1DXQ	0	FAD	PA	C	300	O3P	O5B	O1A	O2A
1DXQ	0	FAD	P	C	300	O3P	O5'	O1P	O2P
1DXQ	0	FAD	PA	D	300	O3P	O5B	O1A	O2A
1DXQ	0	FAD	P	D	300	O3P	O5'	O1P	O2P
1DXY	0	NAD	PA		336	O3	O5B	O2A	O1A
1DXY	0	NAD	PN		336	O3	O5D	O2N	O1N
1DY3	0	ATP	PA	A	200	O3A	O5'	O2A	O1A
1DYR	0	NDP	PA		391	O3	O5B	O1A	O2A
1DYR	0	NDP	PN		391	O3	O5D	O1N	O2N
1DZN	0	FAD	PA	A	600	O3P	O5B	O1A	O2A
1DZN	0	FAD	P	A	600	O3P	O5'	O1P	O2P
1DZN	0	FAD	PA	B	600	O3P	O5B	O1A	O2A
1DZN	0	FAD	P	B	600	O3P	O5'	O1P	O2P
1DZT	0	TPE	PA	D	1	O3A	O5'	O1A	O2A
1DZT	0	TPE	PB	D	1	O3A	O3B	O2B	O1B
1DZT	0	ATY	PA	D	2	O3A	O5'	O1A	O2A
1E0S	0	GDP	PA	A	200	O3A	O5'	O2A	O1A
1E0Y	0	FAD	PA	A	600	O3P	O5B	O1A	O2A
1E0Y	0	FAD	P	A	600	O3P	O5'	O1P	O2P
1E0Y	0	FAD	PA	B	600	O3P	O5B	O1A	O2A
1E0Y	0	FAD	P	B	600	O3P	O5'	O1P	O2P
1E18	0	PGD	PB	A	801	O3B	O5'	O1B	O2B
1E18	0	PGD	PA	A	801	O3B	O3A	O1A	O2A
1E18	0	PGD	PB	A	802	O3B	O5'	O1B	O2B
1E18	0	PGD	PA	A	802	O3B	O3A	O2A	O1A
1E19	0	ADP	PA	A	315	O3A	O5'	O2A	O1A
1E19	0	ADP	PA	B	315	O3A	O5'	O1A	O2A
1E1C	0	DCA	P1A	A	801	O3A	O5B	O2A	O1A
1E1C	0	DCA	P2A	A	801	O3A	O6A	O4A	O5A
1E1C	0	DCA	P1A	C	801	O3A	O5B	O2A	O1A
1E1C	0	DCA	P2A	C	801	O3A	O6A	O4A	O5A
1E1K	0	FAD	PA	A	801	O3P	O5B	O2A	O1A
1E1K	0	FAD	P	A	801	O3P	O5'	O1P	O2P
1E1K	0	NAP	PA	A	802	O3	O5B	O1A	O2A
1E1K	0	NAP	PN	A	802	O3	O5D	O1N	O2N
1E1L	0	FAD	PA	A	801	O3P	O5B	O2A	O1A
1E1L	0	FAD	P	A	801	O3P	O5'	O1P	O2P
1E1L	0	NAP	PA	A	802	O3	O5B	O1A	O2A
1E1L	0	NAP	PN	A	802	O3	O5D	O1N	O2N
1E1M	0	FAD	PA	A	801	O3P	O5B	O2A	O1A
1E1M	0	FAD	P	A	801	O3P	O5'	O1P	O2P
1E1M	0	NAP	PA	A	802	O3	O5B	O1A	O2A
1E1M	0	NAP	PN	A	802	O3	O5D	O1N	O2N
1E1N	0	FAD	PA	A	801	O3P	O5B	O2A	O1A
1E1N	0	FAD	P	A	801	O3P	O5'	O1P	O2P
1E1Q	0	ADP	PA	D	600	O3A	O5'	O2A	O1A
1E1R	0	ADP	PA	D	600	O3A	O5'	O2A	O1A
1E24	0	ATP	PA	B	512	O3A	O5'	O2A	O1A
1E26	0	NAP	PA	A	207	O3	O5B	O2A	O1A
1E26	0	NAP	PN	A	207	O3	O5D	O1N	O2N
1E2D	0	ADP	PA	A	302	O3A	O5'	O1A	O2A
1E2E	0	ADP	PA	A	302	O3A	O5'	O1A	O2A
1E2F	0	ADP	PA	A	302	O3A	O5'	O1A	O2A
1E2G	0	ADP	PA	A	302	O3A	O5'	O1A	O2A
1E2G	0	TYD	PA	A	304	O3A	O5'	O1A	O2A
1E2Q	0	ATP	PA	A	302	O3A	O5'	O2A	O1A
1E32	0	ADP	PA	A	800	O3A	O5'	O2A	O1A
1E3E	0	NAD	PA	A	377	O3	O5B	O2A	O1A
1E3E	0	NAD	PN	A	377	O3	O5D	O1N	O2N
1E3E	0	NAD	PA	B	377	O3	O5B	O2A	O1A
1E3E	0	NAD	PN	B	377	O3	O5D	O1N	O2N
1E3I	0	NAD	PA	A	377	O3	O5B	O2A	O1A
1E3I	0	NAD	PN	A	377	O3	O5D	O1N	O2N
1E3I	0	NAD	PA	B	377	O3	O5B	O2A	O1A
1E3I	0	NAD	PN	B	377	O3	O5D	O1N	O2N
1E3L	0	NAD	PA	A	377	O3	O5B	O2A	O1A
1E3L	0	NAD	PN	A	377	O3	O5D	O1N	O2N
1E3L	0	NAD	PA	B	378	O3	O5B	O2A	O1A
1E3L	0	NAD	PN	B	378	O3	O5D	O1N	O2N
1E3M	0	ADP	PA		800	O3A	O5'	O1A	O2A
1E3S	0	NAD	PA	A	301	O3	O5B	O2A	O1A
1E3S	0	NAD	PN	A	301	O3	O5D	O1N	O2N
1E3S	0	NAD	PA	B	301	O3	O5B	O2A	O1A
1E3S	0	NAD	PN	B	301	O3	O5D	O1N	O2N
1E3S	0	NAD	PA	C	301	O3	O5B	O2A	O1A
1E3S	0	NAD	PN	C	301	O3	O5D	O1N	O2N
1E3S	0	NAD	PA	D	301	O3	O5B	O2A	O1A
1E3S	0	NAD	PN	D	301	O3	O5D	O1N	O2N
1E3T	0	NAP	PA	A	755	O3	O5B	O1A	O2A
1E3T	0	NAP	PN	A	755	O3	O5D	O1N	O2N
1E3W	0	NAD	PA	A	301	O3	O5B	O2A	O1A
1E3W	0	NAD	PN	A	301	O3	O5D	O1N	O2N
1E3W	0	NAD	PA	B	301	O3	O5B	O2A	O1A
1E3W	0	NAD	PN	B	301	O3	O5D	O1N	O2N
1E3W	0	NAD	PA	C	301	O3	O5B	O2A	O1A
1E3W	0	NAD	PN	C	301	O3	O5D	O1N	O2N
1E3W	0	NAD	PA	D	301	O3	O5B	O2A	O1A
1E3W	0	NAD	PN	D	301	O3	O5D	O1N	O2N
1E4E	0	ADP	PA	A	350	O3A	O5'	O2A	O1A
1E4E	0	ADP	PA	B	350	O3A	O5'	O2A	O1A
1E4G	0	ATP	PA	T	500	O3A	O5'	O2A	O1A
1E4V	0	AP5	PA	A	215	O3A	O5F	O2A	O1A
1E4V	0	AP5	PE	A	215	O3D	O5J	O2E	O1E
1E4V	0	AP5	PA	B	215	O3A	O5F	O2A	O1A
1E4V	0	AP5	PE	B	215	O3D	O5J	O2E	O1E
1E4Y	0	AP5	PA	A	215	O3A	O5F	O2A	O1A
1E4Y	0	AP5	PE	A	215	O3D	O5J	O2E	O1E
1E4Y	0	AP5	PA	B	215	O3A	O5F	O2A	O1A
1E4Y	0	AP5	PE	B	215	O3D	O5J	O2E	O1E
1E5Q	0	NDP	PA	A	500	O3	O5B	O1A	O2A
1E5Q	0	NDP	PN	A	500	O3	O5D	O1N	O2N
1E5Q	0	NDP	PA	B	500	O3	O5B	O1A	O2A
1E5Q	0	NDP	PN	B	500	O3	O5D	O1N	O2N
1E5Q	0	NDP	PA	C	500	O3	O5B	O1A	O2A
1E5Q	0	NDP	PN	C	500	O3	O5D	O1N	O2N
1E5Q	0	NDP	PA	D	500	O3	O5B	O1A	O2A
1E5Q	0	NDP	PN	D	500	O3	O5D	O1N	O2N
1E5Q	0	NDP	PA	E	500	O3	O5B	O1A	O2A
1E5Q	0	NDP	PN	E	500	O3	O5D	O1N	O2N
1E5Q	0	NDP	PA	F	500	O3	O5B	O1A	O2A
1E5Q	0	NDP	PN	F	500	O3	O5D	O1N	O2N
1E5Q	0	NDP	PA	G	500	O3	O5B	O1A	O2A
1E5Q	0	NDP	PN	G	500	O3	O5D	O1N	O2N
1E5Q	0	NDP	PA	H	500	O3	O5B	O1A	O2A
1E5Q	0	NDP	PN	H	500	O3	O5D	O1N	O2N
1E5V	0	PGD	PB	A	801	O3B	O5'	O1B	O2B
1E5V	0	PGD	PA	A	801	O3B	O3A	O1A	O2A
1E5V	0	PGD	PB	A	802	O3B	O5'	O1B	O2B
1E5V	0	PGD	PA	A	802	O3B	O3A	O2A	O1A
1E5V	0	PGD	PB	C	801	O3B	O5'	O1B	O2B
1E5V	0	PGD	PA	C	801	O3B	O3A	O1A	O2A
1E5V	0	PGD	PB	C	802	O3B	O5'	O1B	O2B
1E5V	0	PGD	PA	C	802	O3B	O3A	O2A	O1A
1E60	0	PGD	PB	A	801	O3B	O5'	O1B	O2B
1E60	0	PGD	PA	A	801	O3B	O3A	O1A	O2A
1E60	0	PGD	PB	A	802	O3B	O5'	O1B	O2B
1E60	0	PGD	PA	A	802	O3B	O3A	O2A	O1A
1E60	0	PGD	PB	C	801	O3B	O5'	O1B	O2B
1E60	0	PGD	PA	C	801	O3B	O3A	O1A	O2A
1E60	0	PGD	PB	C	802	O3B	O5'	O1B	O2B
1E60	0	PGD	PA	C	802	O3B	O3A	O2A	O1A
1E61	0	PGD	PB	A	801	O3B	O5'	O1B	O2B
1E61	0	PGD	PA	A	801	O3B	O3A	O1A	O2A
1E61	0	PGD	PB	A	802	O3B	O5'	O1B	O2B
1E61	0	PGD	PA	A	802	O3B	O3A	O2A	O1A
1E61	0	PGD	PB	C	801	O3B	O5'	O1B	O2B
1E61	0	PGD	PA	C	801	O3B	O3A	O1A	O2A
1E61	0	PGD	PB	C	802	O3B	O2B	O1A	O2A
1E61	0	PGD	PA	C	802	O3B	O3'	O3A	O5'
1E62	0	FAD	PA	A	304	O3P	O5B	O1A	O2A
1E62	0	FAD	P	A	304	O3P	O5'	O2P	O1P
1E63	0	FAD	PA	A	304	O3P	O5B	O1A	O2A
1E63	0	FAD	P	A	304	O3P	O5'	O2P	O1P
1E64	0	FAD	PA	A	304	O3P	O5B	O2A	O1A
1E64	0	FAD	P	A	304	O3P	O5'	O1P	O2P
1E6E	0	FAD	PA	A	461	O3P	O5B	O2A	O1A
1E6E	0	FAD	P	A	461	O3P	O5'	O1P	O2P
1E6E	0	FAD	PA	C	461	O3P	O5B	O2A	O1A
1E6E	0	FAD	P	C	461	O3P	O5'	O1P	O2P
1E6U	0	NAP	PA	A	1317	O3	O5B	O2A	O1A
1E6U	0	NAP	PN	A	1317	O3	O5D	O1N	O2N
1E6W	0	NAD	PA	A	301	O3	O5B	O2A	O1A
1E6W	0	NAD	PN	A	301	O3	O5D	O1N	O2N
1E6W	0	NAD	PA	B	301	O3	O5B	O2A	O1A
1E6W	0	NAD	PN	B	301	O3	O5D	O1N	O2N
1E6W	0	NAD	PA	C	301	O3	O5B	O2A	O1A
1E6W	0	NAD	PN	C	301	O3	O5D	O1N	O2N
1E6W	0	NAD	PA	D	301	O3	O5B	O2A	O1A
1E6W	0	NAD	PN	D	301	O3	O5D	O1N	O2N
1E79	0	ATP	PA	A	600	O3A	O5'	O2A	O1A
1E79	0	ADP	PA	B	600	O3A	O5'	O2A	O1A
1E79	0	ATP	PA	C	600	O3A	O5'	O2A	O1A
1E79	0	ADP	PA	D	600	O3A	O5'	O2A	O1A
1E79	0	ADP	PA	F	600	O3A	O5'	O2A	O1A
1E7P	0	FAD	PA	T	6	O3P	O5B	O2A	O1A
1E7P	0	FAD	P	T	6	O3P	O5'	O1P	O2P
1E7P	0	FAD	PA	U	6	O3P	O5B	O2A	O1A
1E7P	0	FAD	P	U	6	O3P	O5'	O1P	O2P
1E7P	0	FAD	PA	X	6	O3P	O5B	O2A	O1A
1E7P	0	FAD	P	X	6	O3P	O5'	O1P	O2P
1E7P	0	FAD	PA	Y	6	O3P	O5B	O2A	O1A
1E7P	0	FAD	P	Y	6	O3P	O5'	O1P	O2P
1E7Q	0	NAP	PA	A	1317	O3	O5B	O2A	O1A
1E7Q	0	NAP	PN	A	1317	O3	O5D	O1N	O2N
1E7R	0	NAP	PA	A	1317	O3	O5B	O2A	O1A
1E7R	0	NAP	PN	A	1317	O3	O5D	O1N	O2N
1E7S	0	NAP	PA	A	1317	O3	O5B	O2A	O1A
1E7S	0	NAP	PN	A	1317	O3	O5D	O1N	O2N
1E7W	0	NDP	PA	A	300	O3	O5B	O2A	O1A
1E7W	0	NDP	PN	A	300	O3	O5D	O1N	O2N
1E7W	0	NDP	PA	B	300	O3	O5B	O1A	O2A
1E7W	0	NDP	PN	B	300	O3	O5D	O1N	O2N
1E8G	0	FAD	PA	A	600	O3P	O5B	O1A	O2A
1E8G	0	FAD	P	A	600	O3P	O5'	O1P	O2P
1E8G	0	FAD	PA	B	600	O3P	O5B	O1A	O2A
1E8G	0	FAD	P	B	600	O3P	O5'	O1P	O2P
1E8H	0	ADP	PA	A	600	O3A	O5'	O1A	O2A
1E8H	0	ADP	PA	B	600	O3A	O5'	O1A	O2A
1E8X	0	ATP	PA	A	2000	O3A	O5'	O2A	O1A
1E92	0	NAP	PA	A	1289	O3	O5B	O2A	O1A
1E92	0	NAP	PN	A	1289	O3	O5D	O1N	O2N
1E92	0	NAP	PA	B	1289	O3	O5B	O2A	O1A
1E92	0	NAP	PN	B	1289	O3	O5D	O1N	O2N
1E92	0	NAP	PA	C	1289	O3	O5B	O2A	O1A
1E92	0	NAP	PN	C	1289	O3	O5D	O1N	O2N
1E92	0	NAP	PA	D	1289	O3	O5B	O2A	O1A
1E92	0	NAP	PN	D	1289	O3	O5D	O1N	O2N
1E96	0	GTP	PA	A	200	O3A	O5'	O2A	O1A
1E98	0	ADP	PA	A	214	O3A	O5'	O1A	O2A
1E99	0	ADP	PA	A	302	O3A	O5'	O1A	O2A
1E9B	0	ADP	PA	A	302	O3A	O5'	O2A	O1A
1E9C	0	ADP	PA	A	302	O3A	O5'	O1A	O2A
1E9D	0	ADP	PA	A	302	O3A	O5'	O1A	O2A
1E9E	0	ADP	PA	A	302	O3A	O5'	O1A	O2A
1E9F	0	ADP	PA	A	302	O3A	O5'	O1A	O2A
1EA6	0	ADP	PA	A	1366	O3A	O5'	O1A	O2A
1EA6	0	ADP	PA	B	1366	O3A	O5'	O1A	O2A
1EAB	0	COA	P1A		638	O3A	O5B	O1A	O2A
1EAB	0	COA	P2A		638	O3A	O6A	O5A	O4A
1EAD	0	CAO	P1A		638	O3A	O5B	O1A	O2A
1EAD	0	CAO	P2A		638	O3A	O6A	O5A	O4A
1EBD	0	FAD	PA	A	462	O3P	O5B	O1A	O2A
1EBD	0	FAD	P	A	462	O3P	O5'	O1P	O2P
1EBD	0	FAD	PA	B	462	O3P	O5B	O1A	O2A
1EBD	0	FAD	P	B	462	O3P	O5'	O1P	O2P
1EBF	0	NAD	PA		2109	O3	O5B	O2A	O1A
1EBF	0	NAD	PN		2109	O3	O5D	O1N	O2N
1EBL	0	COA	P1A		1350	O3A	O5B	O1A	O2A
1EBL	0	COA	P2A		1350	O3A	O6A	O5A	O4A
1EBU	0	NDA	PA		1300	O3	O5B	O2A	O1A
1EBU	0	NDA	PN		1300	O3	O5D	O1N	O2N
1ECC	0	PCP	PA	A	505	O3A	O1	O1A	O2A
1ECC	0	PCP	PA	B	505	O3A	O1	O1A	O2A
1EDO	0	NAP	PA		301	O3	O5B	O2A	O1A
1EDO	0	NAP	PN		301	O3	O5D	O1N	O2N
1EE0	0	CAA	P1A		600	O3A	O5B	O1A	O2A
1EE0	0	CAA	P2A		600	O3A	O6A	O5A	O4A
1EE0	0	CAA	P1A		700	O3A	O5B	O1A	O2A
1EE0	0	CAA	P2A		700	O3A	O6A	O5A	O4A
1EE1	0	DND	PN		4000	O3P	O5D	O12	O11
1EE1	0	DND	PA		4000	O3P	O5B	O14	O13
1EE1	0	DND	PN		3000	O3P	O5D	O12	O11
1EE1	0	DND	PA		3000	O3P	O5B	O14	O13
1EE1	0	ATP	PA		5000	O3A	O5'	O1A	O2A
1EE2	0	NAD	PA		1100	O3	O5B	O1A	O2A
1EE2	0	NAD	PN		1100	O3	O5D	O1N	O2N
1EE2	0	NAD	PA		1200	O3	O5B	O2A	O1A
1EE2	0	NAD	PN		1200	O3	O5D	O1N	O2N
1EE9	0	NAD	PA		10	O3	O5B	O1A	O2A
1EE9	0	NAD	PN		10	O3	O5D	O1N	O2N
1EEH	0	UMA	PA		450	O3A	O5B	O1A	O2A
1EEH	0	UMA	PB		450	O3A	O1'	O1B	O2B
1EF3	0	NAP	PA		320	O3	O5B	O2A	O1A
1EF3	0	NAP	PN		320	O3	O5D	O1N	O2N
1EF3	0	NAP	PA		330	O3	O5B	O2A	O1A
1EF3	0	NAP	PN		330	O3	O5D	O1N	O2N
1EF9	0	2CP	P1		270	O6	O5'	O12	O11
1EF9	0	2CP	P2		270	O6	O7	O21	O22
1EFC	0	GDP	PA		513	O3A	O5'	O2A	O1A
1EFC	0	GDP	PA		514	O3A	O5'	O2A	O1A
1EFG	0	GDP	PA	A	1	O3A	O5'	O2A	O1A
1EFK	0	NAD	PA		601	O3	O5B	O2A	O1A
1EFK	0	NAD	PN		601	O3	O5D	O1N	O2N
1EFK	0	NAD	PA		602	O3	O5B	O2A	O1A
1EFK	0	NAD	PN		602	O3	O5D	O2N	O1N
1EFK	0	NAD	PA		1601	O3	O5B	O2A	O1A
1EFK	0	NAD	PN		1601	O3	O5D	O1N	O2N
1EFK	0	NAD	PA		1602	O3	O5B	O2A	O1A
1EFK	0	NAD	PN		1602	O3	O5D	O2N	O1N
1EFK	0	NAD	PA		2601	O3	O5B	O2A	O1A
1EFK	0	NAD	PN		2601	O3	O5D	O1N	O2N
1EFK	0	NAD	PA		2602	O3	O5B	O2A	O1A
1EFK	0	NAD	PN		2602	O3	O5D	O2N	O1N
1EFK	0	NAD	PA		3601	O3	O5B	O2A	O1A
1EFK	0	NAD	PN		3601	O3	O5D	O1N	O2N
1EFK	0	NAD	PA		3602	O3	O5B	O2A	O1A
1EFK	0	NAD	PN		3602	O3	O5D	O2N	O1N
1EFL	0	NAD	PA		601	O3	O5B	O2A	O1A
1EFL	0	NAD	PN		601	O3	O5D	O1N	O2N
1EFL	0	NAD	PA		602	O3	O5B	O2A	O1A
1EFL	0	NAD	PN		602	O3	O5D	O2N	O1N
1EFL	0	NAD	PA		1601	O3	O5B	O2A	O1A
1EFL	0	NAD	PN		1601	O3	O5D	O1N	O2N
1EFL	0	NAD	PA		1602	O3	O5B	O2A	O1A
1EFL	0	NAD	PN		1602	O3	O5D	O2N	O1N
1EFL	0	NAD	PA		2601	O3	O5B	O2A	O1A
1EFL	0	NAD	PN		2601	O3	O5D	O1N	O2N
1EFL	0	NAD	PA		2602	O3	O5B	O2A	O1A
1EFL	0	NAD	PN		2602	O3	O5D	O2N	O1N
1EFL	0	NAD	PA		3601	O3	O5B	O2A	O1A
1EFL	0	NAD	PN		3601	O3	O5D	O1N	O2N
1EFL	0	NAD	PA		3602	O3	O5B	O2A	O1A
1EFL	0	NAD	PN		3602	O3	O5D	O2N	O1N
1EFM	0	GDP	PA		2	O3A	O5'	O2A	O1A
1EFP	0	FAD	PA	A	399	O3P	O5B	O1A	O2A
1EFP	0	FAD	P	A	399	O3P	O5'	O1P	O2P
1EFP	0	FAD	PA	C	399	O3P	O5B	O1A	O2A
1EFP	0	FAD	P	C	399	O3P	O5'	O1P	O2P
1EFR	0	ADP	PA	D	600	O3A	O5'	O2A	O1A
1EFV	0	FAD	PA		599	O3P	O5B	O1A	O2A
1EFV	0	FAD	P		599	O3P	O5'	O1P	O2P
1EGC	0	CO8	P1A	A	400	O3A	O5B	O1A	O2A
1EGC	0	CO8	P2A	A	400	O3A	O6A	O5A	O4A
1EGC	0	CO8	P1A	B	400	O3A	O5B	O1A	O2A
1EGC	0	CO8	P2A	B	400	O3A	O6A	O5A	O4A
1EGC	0	CO8	P1A	C	400	O3A	O5B	O1A	O2A
1EGC	0	CO8	P2A	C	400	O3A	O6A	O5A	O4A
1EGC	0	CO8	P1A	D	400	O3A	O5B	O1A	O2A
1EGC	0	CO8	P2A	D	400	O3A	O6A	O5A	O4A
1EGC	0	FAD	PA	A	399	O3P	O5B	O1A	O2A
1EGC	0	FAD	P	A	399	O3P	O5'	O1P	O2P
1EGC	0	FAD	PA	B	399	O3P	O5B	O1A	O2A
1EGC	0	FAD	P	B	399	O3P	O5'	O1P	O2P
1EGC	0	FAD	PA	C	399	O3P	O5B	O1A	O2A
1EGC	0	FAD	P	C	399	O3P	O5'	O1P	O2P
1EGC	0	FAD	PA	D	399	O3P	O5B	O1A	O2A
1EGC	0	FAD	P	D	399	O3P	O5'	O1P	O2P
1EGD	0	FAD	PA	A	399	O3P	O5B	O1A	O2A
1EGD	0	FAD	P	A	399	O3P	O5'	O1P	O2P
1EGD	0	FAD	PA	B	399	O3P	O5B	O1A	O2A
1EGD	0	FAD	P	B	399	O3P	O5'	O1P	O2P
1EGD	0	FAD	PA	C	399	O3P	O5B	O1A	O2A
1EGD	0	FAD	P	C	399	O3P	O5'	O1P	O2P
1EGD	0	FAD	PA	D	399	O3P	O5B	O1A	O2A
1EGD	0	FAD	P	D	399	O3P	O5'	O1P	O2P
1EGE	0	FAD	PA	A	399	O3P	O5B	O1A	O2A
1EGE	0	FAD	P	A	399	O3P	O5'	O1P	O2P
1EGE	0	FAD	PA	B	399	O3P	O5B	O1A	O2A
1EGE	0	FAD	P	B	399	O3P	O5'	O1P	O2P
1EGE	0	FAD	PA	C	399	O3P	O5B	O1A	O2A
1EGE	0	FAD	P	C	399	O3P	O5'	O1P	O2P
1EGE	0	FAD	PA	D	399	O3P	O5B	O1A	O2A
1EGE	0	FAD	P	D	399	O3P	O5'	O1P	O2P
1EHI	0	ADP	PA		781	O3A	O5'	O2A	O1A
1EJ1	0	M7G	PA		1000	O3A	O5'	O2A	O1A
1EJ1	0	M7G	PA		1001	O3A	O5'	O2A	O1A
1EJ2	0	NAD	PA		1339	O3	O5B	O2A	O1A
1EJ2	0	NAD	PN		1339	O3	O5D	O2N	O1N
1EJ4	0	M7G	PA		1000	O3A	O5'	O2A	O1A
1EJH	0	M7G	PA		1001	O3A	O5'	O2A	O1A
1EJH	0	M7G	PA		1002	O3A	O5'	O2A	O1A
1EJH	0	M7G	PA		1003	O3A	O5'	O2A	O1A
1EJH	0	M7G	PA		1004	O3A	O5'	O2A	O1A
1EK0	0	GDP	PA		502	O3A	O5'	O2A	O1A
1EK5	0	NAD	PA		400	O3	O5B	O2A	O1A
1EK5	0	NAD	PN		400	O3	O5D	O1N	O2N
1EK6	0	NAI	PA		400	O3	O5B	O2A	O1A
1EK6	0	NAI	PN		400	O3	O5D	O1N	O2N
1EK6	0	UPG	PA		401	O3A	O5C	O2A	O1A
1EK6	0	UPG	PB		401	O3A	O3B	O1B	O2B
1EK6	0	NAI	PA		402	O3	O5B	O2A	O1A
1EK6	0	NAI	PN		402	O3	O5D	O1N	O2N
1EK6	0	UPG	PA		403	O3A	O5C	O2A	O1A
1EK6	0	UPG	PB		403	O3A	O3B	O1B	O2B
1EKO	0	NAP	PA		318	O3	O5B	O2A	O1A
1EKO	0	NAP	PN		318	O3	O5D	O1N	O2N
1EL3	0	NAP	PA		318	O3	O5B	O2A	O1A
1EL3	0	NAP	PN		318	O3	O5D	O1N	O2N
1EL5	0	FAD	PA	A	400	O3P	O5B	O1A	O2A
1EL5	0	FAD	P	A	400	O3P	O5'	O2P	O1P
1EL5	0	FAD	PA	B	400	O3P	O5B	O1A	O2A
1EL5	0	FAD	P	B	400	O3P	O5'	O2P	O1P
1EL7	0	FAD	PA	A	400	O3P	O5B	O1A	O2A
1EL7	0	FAD	P	A	400	O3P	O5'	O2P	O1P
1EL7	0	FAD	PA	B	400	O3P	O5B	O1A	O2A
1EL7	0	FAD	P	B	400	O3P	O5'	O2P	O1P
1EL8	0	FAD	PA	A	400	O3P	O5B	O1A	O2A
1EL8	0	FAD	P	A	400	O3P	O5'	O2P	O1P
1EL8	0	FAD	PA	B	400	O3P	O5B	O1A	O2A
1EL8	0	FAD	P	B	400	O3P	O5'	O2P	O1P
1EL9	0	FAD	PA	A	400	O3P	O5B	O1A	O2A
1EL9	0	FAD	P	A	400	O3P	O5'	O2P	O1P
1EL9	0	FAD	PA	B	400	O3P	O5B	O1A	O2A
1EL9	0	FAD	P	B	400	O3P	O5'	O2P	O1P
1ELI	0	FAD	PA	A	400	O3P	O5B	O1A	O2A
1ELI	0	FAD	P	A	400	O3P	O5'	O2P	O1P
1ELI	0	FAD	PA	B	400	O3P	O5B	O1A	O2A
1ELI	0	FAD	P	B	400	O3P	O5'	O2P	O1P
1EMD	0	NAD	PA		314	O3	O5B	O2A	O1A
1EMD	0	NAD	PN		314	O3	O5D	O1N	O2N
1ENO	0	NAD	PA		501	O3	O5B	O2A	O1A
1ENO	0	NAD	PN		501	O3	O5D	O1N	O2N
1ENP	0	NAD	PA		501	O3	O5B	O2A	O1A
1ENP	0	NAD	PN		501	O3	O5D	O1N	O2N
1ENY	0	NAD	PA		500	O3	O5B	O2A	O1A
1ENY	0	NAD	PN		500	O3	O5D	O1N	O2N
1ENZ	0	NAD	PA		500	O3	O5B	O2A	O1A
1ENZ	0	NAD	PN		500	O3	O5D	O1N	O2N
1EP1	0	FAD	PA		502	O3P	O5B	O2A	O1A
1EP1	0	FAD	P		502	O3P	O5'	O1P	O2P
1EP2	0	FAD	PA		503	O3P	O5B	O2A	O1A
1EP2	0	FAD	P		503	O3P	O5'	O1P	O2P
1EP3	0	FAD	PA		502	O3P	O5B	O2A	O1A
1EP3	0	FAD	P		502	O3P	O5'	O1P	O2P
1EPZ	0	TYD	PA		2187	O3A	O5'	O2A	O1A
1EQ2	0	NAP	PA		2400	O3	O5B	O2A	O1A
1EQ2	0	NAP	PN		2400	O3	O5D	O1N	O2N
1EQ2	0	NAP	PA		2401	O3	O5B	O2A	O1A
1EQ2	0	NAP	PN		2401	O3	O5D	O1N	O2N
1EQ2	0	ADQ	PB		2501	O3A	O3B	O2B	O1B
1EQ2	0	ADQ	PA		2501	O3A	O5D	O1A	O2A
1EQ2	0	NAP	PA		2402	O3	O5B	O2A	O1A
1EQ2	0	NAP	PN		2402	O3	O5D	O1N	O2N
1EQ2	0	NAP	PA		2403	O3	O5B	O2A	O1A
1EQ2	0	NAP	PN		2403	O3	O5D	O1N	O2N
1EQ2	0	ADQ	PB		2503	O3A	O3B	O1B	O2B
1EQ2	0	ADQ	PA		2503	O3A	O5D	O1A	O2A
1EQ2	0	NAP	PA		2404	O3	O5B	O2A	O1A
1EQ2	0	NAP	PN		2404	O3	O5D	O1N	O2N
1EQ2	0	NAP	PA		2405	O3	O5B	O2A	O1A
1EQ2	0	NAP	PN		2405	O3	O5D	O1N	O2N
1EQ2	0	ADQ	PB		2505	O3A	O3B	O2B	O1B
1EQ2	0	ADQ	PA		2505	O3A	O5D	O1A	O2A
1EQ2	0	NAP	PA		2406	O3	O5B	O2A	O1A
1EQ2	0	NAP	PN		2406	O3	O5D	O1N	O2N
1EQ2	0	NAP	PA		2407	O3	O5B	O2A	O1A
1EQ2	0	NAP	PN		2407	O3	O5D	O1N	O2N
1EQ2	0	NAP	PA		2408	O3	O5B	O2A	O1A
1EQ2	0	NAP	PN		2408	O3	O5D	O1N	O2N
1EQ2	0	NAP	PA		2409	O3	O5B	O2A	O1A
1EQ2	0	NAP	PN		2409	O3	O5D	O1N	O2N
1EQU	0	NAP	PA		285	O3	O5B	O2A	O1A
1EQU	0	NAP	PN		285	O3	O5D	O1N	O2N
1EQU	0	NAP	PA		287	O3	O5B	O2A	O1A
1EQU	0	NAP	PN		287	O3	O5D	O1N	O2N
1EQY	0	ATP	PA		380	O3A	O5'	O2A	O1A
1ESM	0	COA	P1A		401	O3A	O5B	O2A	O1A
1ESM	0	COA	P2A		401	O3A	O6A	O4A	O5A
1ESM	0	COA	P1A		402	O3A	O5B	O2A	O1A
1ESM	0	COA	P2A		402	O3A	O6A	O4A	O5A
1ESM	0	COA	P1A		403	O3A	O5B	O2A	O1A
1ESM	0	COA	P2A		403	O3A	O6A	O4A	O5A
1ESM	0	COA	P1A		404	O3A	O5B	O2A	O1A
1ESM	0	COA	P2A		404	O3A	O6A	O4A	O5A
1ESQ	0	ATP	PA		300	O3A	O5'	O2A	O1A
1ESQ	0	ATP	PA		305	O3A	O5'	O2A	O1A
1ESQ	0	ATP	PA		310	O3A	O5'	O2A	O1A
1ESV	0	ATP	PA		380	O3A	O5'	O2A	O1A
1ETU	0	GDP	PA		1	O3A	O5'	O2A	O1A
1EVI	0	FAD	PA		351	O3P	O5B	O1A	O2A
1EVI	0	FAD	P		351	O3P	O5'	O2P	O1P
1EVI	0	FAD	PA		353	O3P	O5B	O1A	O2A
1EVI	0	FAD	P		353	O3P	O5'	O2P	O1P
1EVJ	0	NAD	PA		500	O3	O5B	O1A	O2A
1EVJ	0	NAD	PN		500	O3	O5D	O2N	O1N
1EVJ	0	NAD	PA		501	O3	O5B	O1A	O2A
1EVJ	0	NAD	PN		501	O3	O5D	O2N	O1N
1EVJ	0	NAD	PA		502	O3	O5B	O1A	O2A
1EVJ	0	NAD	PN		502	O3	O5D	O2N	O1N
1EVJ	0	NAD	PA		503	O3	O5B	O1A	O2A
1EVJ	0	NAD	PN		503	O3	O5D	O2N	O1N
1EVZ	0	NAD	PA		400	O3	O5B	O2A	O1A
1EVZ	0	NAD	PN		400	O3	O5D	O1N	O2N
1EWY	0	FAD	PA		304	O3P	O5B	O2A	O1A
1EWY	0	FAD	P		304	O3P	O5'	O1P	O2P
1EWY	0	FAD	PA		1304	O3P	O5B	O2A	O1A
1EWY	0	FAD	P		1304	O3P	O5'	O1P	O2P
1EX8	0	A4P	PA		171	O3A	O5'	O2A	O1A
1EX8	0	A4P	PD		171	O3G	O3D	O1D	O2D
1EXB	0	NDP	PA		1000	O3	O5B	O1A	O2A
1EXB	0	NDP	PN		1000	O3	O5D	O1N	O2N
1EXC	0	DUT	PA		201	O3A	O5'	O1A	O2A
1EXC	0	DUT	PA		202	O3A	O5'	O1A	O2A
1EXC	0	DUT	PA		203	O3A	O5'	O1A	O2A
1EXC	0	DUT	PA		204	O3A	O5'	O1A	O2A
1EY3	0	DAK	P1		500	O6	O5'	O11	O12
1EY3	0	DAK	P2		500	O6	O7	O22	O21
1EY3	0	DAK	P1		501	O6	O5'	O11	O12
1EY3	0	DAK	P2		501	O6	O7	O22	O21
1EY3	0	DAK	P1		502	O6	O5'	O11	O12
1EY3	0	DAK	P2		502	O6	O7	O22	O21
1EY3	0	DAK	P1		503	O6	O5'	O11	O12
1EY3	0	DAK	P2		503	O6	O7	O22	O21
1EY3	0	DAK	P1		504	O6	O5'	O11	O12
1EY3	0	DAK	P2		504	O6	O7	O22	O21
1EY3	0	DAK	P1		505	O6	O5'	O11	O12
1EY3	0	DAK	P2		505	O6	O7	O22	O21
1EZ0	0	NAP	PA		650	O3	O5B	O2A	O1A
1EZ0	0	NAP	PN		650	O3	O5D	O1N	O2N
1EZ0	0	NAP	PA		750	O3	O5B	O2A	O1A
1EZ0	0	NAP	PN		750	O3	O5D	O1N	O2N
1EZ0	0	NAP	PA		850	O3	O5B	O2A	O1A
1EZ0	0	NAP	PN		850	O3	O5D	O1N	O2N
1EZ0	0	NAP	PA		950	O3	O5B	O2A	O1A
1EZ0	0	NAP	PN		950	O3	O5D	O1N	O2N
1EZ4	0	NAD	PA		1352	O3	O5B	O1A	O2A
1EZ4	0	NAD	PN		1352	O3	O5D	O1N	O2N
1EZ4	0	NAD	PA		1353	O3	O5B	O1A	O2A
1EZ4	0	NAD	PN		1353	O3	O5D	O1N	O2N
1EZ4	0	NAD	PA		1354	O3	O5B	O1A	O2A
1EZ4	0	NAD	PN		1354	O3	O5D	O1N	O2N
1EZ4	0	NAD	PA		1355	O3	O5B	O1A	O2A
1EZ4	0	NAD	PN		1355	O3	O5D	O1N	O2N
1F06	0	NDP	PA		401	O3	O5B	O1A	O2A
1F06	0	NDP	PN		401	O3	O5D	O1N	O2N
1F06	0	NDP	PA		901	O3	O5B	O1A	O2A
1F06	0	NDP	PN		901	O3	O5D	O1N	O2N
1F0X	0	FAD	PA		600	O3P	O5B	O1A	O2A
1F0X	0	FAD	P		600	O3P	O5'	O1P	O2P
1F0X	0	FAD	PA		1600	O3P	O5B	O1A	O2A
1F0X	0	FAD	P		1600	O3P	O5'	O1P	O2P
1F0Y	0	CAA	P1A		351	O3A	O5B	O1A	O2A
1F0Y	0	CAA	P2A		351	O3A	O6A	O5A	O4A
1F0Y	0	CAA	P1A		751	O3A	O5B	O1A	O2A
1F0Y	0	CAA	P2A		751	O3A	O6A	O5A	O4A
1F0Y	0	NAD	PA		350	O3	O5B	O2A	O1A
1F0Y	0	NAD	PN		350	O3	O5D	O1N	O2N
1F0Y	0	NAD	PA		750	O3	O5B	O2A	O1A
1F0Y	0	NAD	PN		750	O3	O5D	O1N	O2N
1F12	0	3HC	P1A		351	O3A	O5B	O1A	O2A
1F12	0	3HC	P2A		351	O3A	O6A	O5A	O4A
1F17	0	NAI	PA		350	O3	O5B	O2A	O1A
1F17	0	NAI	PN		350	O3	O5D	O1N	O2N
1F17	0	NAI	PA		750	O3	O5B	O2A	O1A
1F17	0	NAI	PN		750	O3	O5D	O1N	O2N
1F1H	0	ADP	PA		1471	O3A	O5'	O2A	O1A
1F1H	0	ADP	PA		1472	O3A	O5'	O2A	O1A
1F1H	0	ADP	PA		1473	O3A	O5'	O2A	O1A
1F1H	0	ADP	PA		1474	O3A	O5'	O2A	O1A
1F1H	0	ADP	PA		1475	O3A	O5'	O2A	O1A
1F1H	0	ADP	PA		1476	O3A	O5'	O2A	O1A
1F1H	0	ADP	PA		1477	O3A	O5'	O2A	O1A
1F1H	0	ADP	PA		1478	O3A	O5'	O2A	O1A
1F1H	0	ADP	PA		1479	O3A	O5'	O2A	O1A
1F1H	0	ADP	PA		1480	O3A	O5'	O2A	O1A
1F1H	0	ADP	PA		1481	O3A	O5'	O2A	O1A
1F1H	0	ADP	PA		1482	O3A	O5'	O2A	O1A
1F20	0	FAD	PA		1501	O3P	O5B	O2A	O1A
1F20	0	FAD	P		1501	O3P	O5'	O1P	O2P
1F20	0	NAP	PA		1502	O3	O5B	O1A	O2A
1F20	0	NAP	PN		1502	O3	O5D	O1N	O2N
1F2U	0	ATP	PA	A	901	O3A	O5'	O2A	O1A
1F2U	0	ATP	PA	C	901	O3A	O5'	O2A	O1A
1F3F	0	D4T	PA		160	O7'	O5'	O6'	O1A
1F3F	0	D4T	PA		161	O7'	O5'	O6'	O1A
1F3F	0	D4D	PA		163	O3A	O5'	O2A	O1A
1F3F	0	D4T	PA		164	O6'	O5'	O2A	O1A
1F3O	0	ADP	PA		300	O3A	O5'	O1A	O2A
1F3P	0	FAD	PA		449	O3P	O5B	O2A	O1A
1F3P	0	FAD	P		449	O3P	O5'	O1P	O2P
1F3P	0	NAD	PA		500	O3	O5B	O2A	O1A
1F3P	0	NAD	PN		500	O3	O5D	O1N	O2N
1F48	0	ADP	PA		590	O3A	O5'	O2A	O1A
1F48	0	ADP	PA		591	O3A	O5'	O2A	O1A
1F52	0	ADP	PA		4471	O3A	O5'	O2A	O1A
1F52	0	ADP	PA		4472	O3A	O5'	O2A	O1A
1F52	0	ADP	PA		4473	O3A	O5'	O2A	O1A
1F52	0	ADP	PA		4474	O3A	O5'	O2A	O1A
1F52	0	ADP	PA		4475	O3A	O5'	O2A	O1A
1F52	0	ADP	PA		4476	O3A	O5'	O2A	O1A
1F52	0	ADP	PA		4477	O3A	O5'	O2A	O1A
1F52	0	ADP	PA		4478	O3A	O5'	O2A	O1A
1F52	0	ADP	PA		4479	O3A	O5'	O2A	O1A
1F52	0	ADP	PA		4480	O3A	O5'	O2A	O1A
1F52	0	ADP	PA		4481	O3A	O5'	O2A	O1A
1F52	0	ADP	PA		4482	O3A	O5'	O2A	O1A
1F5A	0	3AT	PA		1000	O3A	O5'	O2A	O1A
1F6B	0	GDP	PA		501	O3A	O5'	O2A	O1A
1F6B	0	GDP	PA		502	O3A	O5'	O2A	O1A
1F6D	0	UDP	PA		1377	O3A	O5'	O2A	O1A
1F6D	0	UDP	PA		2377	O3A	O5'	O2A	O1A
1F6D	0	UDP	PA		3377	O3A	O5'	O2A	O1A
1F6D	0	UDP	PA		4377	O3A	O5'	O2A	O1A
1F6M	0	FAD	PA		1500	O3P	O5B	O2A	O1A
1F6M	0	FAD	P		1500	O3P	O5'	O1P	O2P
1F6M	0	3AA	PA		1501	O3	O5B	O2A	O1A
1F6M	0	3AA	PN		1501	O3	O5D	O1N	O2N
1F6M	0	FAD	PA		2500	O3P	O5B	O2A	O1A
1F6M	0	FAD	P		2500	O3P	O5'	O1P	O2P
1F6M	0	3AA	PA		2501	O3	O5B	O2A	O1A
1F6M	0	3AA	PN		2501	O3	O5D	O1N	O2N
1F6M	0	FAD	PA		3500	O3P	O5B	O2A	O1A
1F6M	0	FAD	P		3500	O3P	O5'	O1P	O2P
1F6M	0	3AA	PA		3501	O3	O5B	O2A	O1A
1F6M	0	3AA	PN		3501	O3	O5D	O1N	O2N
1F6M	0	FAD	PA		4500	O3P	O5B	O2A	O1A
1F6M	0	FAD	P		4500	O3P	O5'	O1P	O2P
1F6M	0	3AA	PA		4501	O3	O5B	O2A	O1A
1F6M	0	3AA	PN		4501	O3	O5D	O1N	O2N
1F7L	0	COA	P1A		120	O3A	O5B	O2A	O1A
1F7L	0	COA	P2A		120	O3A	O6A	O5A	O4A
1F7Q	0	DUT	PA		801	O3A	O5'	O1A	O2A
1F7Q	0	DUT	PA		802	O3A	O5'	O1A	O2A
1F8F	0	NAD	PA		375	O3	O5B	O1A	O2A
1F8F	0	NAD	PN		375	O3	O5D	O2N	O1N
1F8G	0	NAD	PA		2500	O3	O5B	O2A	O1A
1F8G	0	NAD	PN		2500	O3	O5D	O1N	O2N
1F8G	0	NAD	PA		2503	O3	O5B	O2A	O1A
1F8G	0	NAD	PN		2503	O3	O5D	O1N	O2N
1F8R	0	FAD	PA		421	O3P	O5B	O1A	O2A
1F8R	0	FAD	P		421	O3P	O5'	O1P	O2P
1F8R	0	FAD	PA		422	O3P	O5B	O1A	O2A
1F8R	0	FAD	P		422	O3P	O5'	O1P	O2P
1F8R	0	FAD	PA		423	O3P	O5B	O1A	O2A
1F8R	0	FAD	P		423	O3P	O5'	O1P	O2P
1F8R	0	FAD	PA		424	O3P	O5B	O1A	O2A
1F8R	0	FAD	P		424	O3P	O5'	O1P	O2P
1F8S	0	FAD	PA		520	O3P	O5B	O1A	O2A
1F8S	0	FAD	P		520	O3P	O5'	O1P	O2P
1F8S	0	FAD	PA		521	O3P	O5B	O1A	O2A
1F8S	0	FAD	P		521	O3P	O5'	O1P	O2P
1F8S	0	FAD	PA		522	O3P	O5B	O1A	O2A
1F8S	0	FAD	P		522	O3P	O5'	O1P	O2P
1F8S	0	FAD	PA		523	O3P	O5B	O1A	O2A
1F8S	0	FAD	P		523	O3P	O5'	O1P	O2P
1F8S	0	FAD	PA		524	O3P	O5B	O1A	O2A
1F8S	0	FAD	P		524	O3P	O5'	O1P	O2P
1F8S	0	FAD	PA		525	O3P	O5B	O1A	O2A
1F8S	0	FAD	P		525	O3P	O5'	O1P	O2P
1F8S	0	FAD	PA		526	O3P	O5B	O1A	O2A
1F8S	0	FAD	P		526	O3P	O5'	O1P	O2P
1F8S	0	FAD	PA		527	O3P	O5B	O1A	O2A
1F8S	0	FAD	P		527	O3P	O5'	O1P	O2P
1F8W	0	FAD	PA		448	O3P	O5B	O2A	O1A
1F8W	0	FAD	P		448	O3P	O5'	O2P	O1P
1F9A	0	ATP	PA		700	O3A	O5'	O2A	O1A
1F9A	0	ATP	PA		701	O3A	O5'	O2A	O1A
1F9A	0	ATP	PA		702	O3A	O5'	O2A	O1A
1F9A	0	ATP	PA		703	O3A	O5'	O2A	O1A
1F9A	0	ATP	PA		704	O3A	O5'	O2A	O1A
1F9A	0	ATP	PA		705	O3A	O5'	O2A	O1A
1F9T	0	ADP	PA		999	O3A	O5'	O2A	O1A
1F9U	0	ADP	PA		999	O3A	O5'	O2A	O1A
1F9V	0	ADP	PA		999	O3A	O5'	O2A	O1A
1F9V	0	ADP	PA		998	O3A	O5'	O2A	O1A
1F9W	0	ADP	PA		998	O3A	O5'	O2A	O1A
1F9W	0	ADP	PA		999	O3A	O5'	O2A	O1A
1FA0	0	3AT	PA	A	604	O3A	O5'	O2A	O1A
1FA0	0	3AT	PA	B	605	O3A	O5'	O2A	O1A
1FCD	0	FAD	PA	A	699	O3P	O5B	O2A	O1A
1FCD	0	FAD	P	A	699	O3P	O5'	O1P	O2P
1FCD	0	FAD	PA	B	699	O3P	O5B	O2A	O1A
1FCD	0	FAD	P	B	699	O3P	O5'	O1P	O2P
1FDI	0	MGD	PB		801	O3B	O5'	O1B	O2B
1FDI	0	MGD	PA		801	O3B	O3A	O2A	O1A
1FDI	0	MGD	PB		802	O3B	O5'	O1B	O2B
1FDI	0	MGD	PA		802	O3B	O3A	O2A	O1A
1FDO	0	MGD	PB		801	O3B	O5'	O1B	O2B
1FDO	0	MGD	PA		801	O3B	O3A	O2A	O1A
1FDO	0	MGD	PB		802	O3B	O5'	O1B	O2B
1FDO	0	MGD	PA		802	O3B	O3A	O2A	O1A
1FDR	0	FAD	PA		249	O3P	O5B	O2A	O1A
1FDR	0	FAD	P		249	O3P	O5'	O1P	O2P
1FDT	0	NAP	PA		360	O3	O5B	O2A	O1A
1FDT	0	NAP	PN		360	O3	O5D	O1N	O2N
1FDU	0	NAP	PA	A	361	O3	O5B	O2A	O1A
1FDU	0	NAP	PN	A	361	O3	O5D	O1N	O2N
1FDU	0	NAP	PA	B	364	O3	O5B	O2A	O1A
1FDU	0	NAP	PN	B	364	O3	O5D	O1N	O2N
1FDU	0	NAP	PA	C	363	O3	O5B	O2A	O1A
1FDU	0	NAP	PN	C	363	O3	O5D	O1N	O2N
1FDU	0	NAP	PA	D	362	O3	O5B	O2A	O1A
1FDU	0	NAP	PN	D	362	O3	O5D	O1N	O2N
1FDV	0	NAD	PA	A	361	O3	O5B	O2A	O1A
1FDV	0	NAD	PN	A	361	O3	O5D	O2N	O1N
1FDV	0	NAD	PA	B	364	O3	O5B	O2A	O1A
1FDV	0	NAD	PN	B	364	O3	O5D	O2N	O1N
1FDV	0	NAD	PA	C	363	O3	O5B	O2A	O1A
1FDV	0	NAD	PN	C	363	O3	O5D	O2N	O1N
1FDV	0	NAD	PA	D	362	O3	O5B	O2A	O1A
1FDV	0	NAD	PN	D	362	O3	O5D	O2N	O1N
1FEA	0	FAD	PA	A	499	O3P	O5B	O1A	O2A
1FEA	0	FAD	P	A	499	O3P	O5'	O1P	O2P
1FEA	0	FAD	PA	B	499	O3P	O5B	O1A	O2A
1FEA	0	FAD	P	B	499	O3P	O5'	O1P	O2P
1FEA	0	FAD	PA	C	499	O3P	O5B	O1A	O2A
1FEA	0	FAD	P	C	499	O3P	O5'	O1P	O2P
1FEA	0	FAD	PA	D	499	O3P	O5B	O1A	O2A
1FEA	0	FAD	P	D	499	O3P	O5'	O1P	O2P
1FEB	0	FAD	PA	A	499	O3P	O5B	O1A	O2A
1FEB	0	FAD	P	A	499	O3P	O5'	O1P	O2P
1FEB	0	FAD	PA	B	499	O3P	O5B	O1A	O2A
1FEB	0	FAD	P	B	499	O3P	O5'	O1P	O2P
1FEC	0	FAD	PA	A	499	O3P	O5B	O1A	O2A
1FEC	0	FAD	P	A	499	O3P	O5'	O1P	O2P
1FEC	0	FAD	PA	B	499	O3P	O5B	O1A	O2A
1FEC	0	FAD	P	B	499	O3P	O5'	O1P	O2P
1FFU	0	CDP	PA		1920	O3A	O5'	O1A	O2A
1FFU	0	CDP	PA		1921	O3A	O5'	O1A	O2A
1FFU	0	FAD	PA		1930	O3P	O5B	O2A	O1A
1FFU	0	FAD	P		1930	O3P	O5'	O1P	O2P
1FFU	0	FAD	PA		1931	O3P	O5B	O2A	O1A
1FFU	0	FAD	P		1931	O3P	O5'	O1P	O2P
1FFV	0	PCD	PA		1920	O3A	O5'	O1A	O2A
1FFV	0	PCD	PB		1920	O3A	O3B	O1B	O2B
1FFV	0	PCD	PA		1921	O3A	O5'	O1A	O2A
1FFV	0	PCD	PB		1921	O3A	O3B	O1B	O2B
1FFV	0	FAD	PA		1922	O3P	O5B	O2A	O1A
1FFV	0	FAD	P		1922	O3P	O5'	O1P	O2P
1FFV	0	FAD	PA		1923	O3P	O5B	O2A	O1A
1FFV	0	FAD	P		1923	O3P	O5'	O1P	O2P
1FFX	0	GTP	PA		500	O3A	O5'	O1A	O2A
1FFX	0	GDP	PA		501	O3A	O5'	O2A	O1A
1FFX	0	GTP	PA		502	O3A	O5'	O1A	O2A
1FFX	0	GDP	PA		503	O3A	O5'	O2A	O1A
1FGG	0	UDP	PA		303	O3A	O5'	O2A	O1A
1FGG	0	UDP	PA		306	O3A	O5'	O2A	O1A
1FIN	0	ATP	PA	E	1	O3A	O5'	O2A	O1A
1FIN	0	ATP	PA	F	1	O3A	O5'	O2A	O1A
1FIQ	0	FAD	PA		606	O3P	O5B	O1A	O2A
1FIQ	0	FAD	P		606	O3P	O5'	O1P	O2P
1FK8	0	NAD	PA		800	O3	O5B	O2A	O1A
1FK8	0	NAD	PN		800	O3	O5D	O1N	O2N
1FK8	0	NAD	PA		1800	O3	O5B	O2A	O1A
1FK8	0	NAD	PN		1800	O3	O5D	O1N	O2N
1FL2	0	FAD	PA		522	O3P	O5B	O2A	O1A
1FL2	0	FAD	P		522	O3P	O5'	O2P	O1P
1FMC	0	NAD	PA	A	256	O3	O5B	O2A	O1A
1FMC	0	NAD	PN	A	256	O3	O5D	O1N	O2N
1FMC	0	NAD	PA	B	256	O3	O5B	O2A	O1A
1FMC	0	NAD	PN	B	256	O3	O5D	O1N	O2N
1FMW	0	ATP	PA		999	O3A	O5'	O1A	O2A
1FNB	0	FAD	PA		315	O3P	O5B	O2A	O1A
1FNB	0	FAD	P		315	O3P	O5'	O1P	O2P
1FNC	0	FDA	PA		315	O3P	O5B	O2A	O1A
1FNC	0	FDA	P		315	O3P	O5'	O1P	O2P
1FND	0	FAD	PA		315	O3P	O5B	O2A	O1A
1FND	0	FAD	P		315	O3P	O5'	O1P	O2P
1FNM	0	GDP	PA		900	O3A	O5'	O1A	O2A
1FNN	0	ADP	PA		398	O3A	O5'	O2A	O1A
1FNN	0	ADP	PA		399	O3A	O5'	O2A	O1A
1FO4	0	FAD	PA		3006	O3P	O5B	O1A	O2A
1FO4	0	FAD	P		3006	O3P	O5'	O1P	O2P
1FO4	0	FAD	PA		4006	O3P	O5B	O1A	O2A
1FO4	0	FAD	P		4006	O3P	O5'	O1P	O2P
1FOA	0	UD1	PA	A	449	O3A	O5B	O2A	O1A
1FOA	0	UD1	PB	A	449	O3A	O1'	O1B	O2B
1FOH	0	FAD	PA	A	801	O3P	O5B	O1A	O2A
1FOH	0	FAD	P	A	801	O3P	O5'	O2P	O1P
1FOH	0	FAD	PA	B	801	O3P	O5B	O1A	O2A
1FOH	0	FAD	P	B	801	O3P	O5'	O2P	O1P
1FOH	0	FAD	PA	C	801	O3P	O5B	O1A	O2A
1FOH	0	FAD	P	C	801	O3P	O5'	O2P	O1P
1FOH	0	FAD	PA	D	801	O3P	O5B	O1A	O2A
1FOH	0	FAD	P	D	801	O3P	O5'	O2P	O1P
1FP6	0	ADP	PA		5291	O3A	O5'	O1A	O2A
1FP6	0	ADP	PA		6291	O3A	O5'	O1A	O2A
1FP6	0	ADP	PA		7291	O3A	O5'	O1A	O2A
1FP6	0	ADP	PA		8291	O3A	O5'	O1A	O2A
1FPP	0	FPP	PA	A	1	O3A	O1	O1A	O2A
1FPY	0	ADP	PA		4471	O3A	O5'	O2A	O1A
1FPY	0	ADP	PA		4472	O3A	O5'	O2A	O1A
1FPY	0	ADP	PA		4473	O3A	O5'	O2A	O1A
1FPY	0	ADP	PA		4474	O3A	O5'	O2A	O1A
1FPY	0	ADP	PA		4475	O3A	O5'	O2A	O1A
1FPY	0	ADP	PA		4476	O3A	O5'	O2A	O1A
1FPY	0	ADP	PA		4477	O3A	O5'	O2A	O1A
1FPY	0	ADP	PA		4478	O3A	O5'	O2A	O1A
1FPY	0	ADP	PA		4479	O3A	O5'	O2A	O1A
1FPY	0	ADP	PA		4480	O3A	O5'	O2A	O1A
1FPY	0	ADP	PA		4481	O3A	O5'	O2A	O1A
1FPY	0	ADP	PA		4482	O3A	O5'	O2A	O1A
1FQ1	0	ATP	PA		381	O3A	O5'	O2A	O1A
1FQJ	0	GDP	PA		360	O3A	O5'	O2A	O1A
1FQJ	0	GDP	PA		361	O3A	O5'	O2A	O1A
1FQK	0	GDP	PA		360	O3A	O5'	O2A	O1A
1FQK	0	GDP	PA		361	O3A	O5'	O2A	O1A
1FRB	0	NAP	PA		350	O3	O5B	O2A	O1A
1FRB	0	NAP	PN		350	O3	O5D	O1N	O2N
1FRN	0	FAD	PA		315	O3P	O5B	O2A	O1A
1FRN	0	FAD	P		315	O3P	O5'	O1P	O2P
1FRQ	0	FAD	PA		315	O3P	O5B	O2A	O1A
1FRQ	0	FAD	P		315	O3P	O5'	O1P	O2P
1FRW	0	GTP	PA		3	O3A	O5'	O2A	O1A
1FSG	0	PRP	PA	A	303	O3A	O1	O1A	O2A
1FSG	0	PRP	PA	C	303	O3A	O1	O1A	O2A
1FSZ	0	GDP	PA		999	O3A	O5'	O2A	O1A
1FT2	0	FPP	PA		1	O3A	O1	O1A	O2A
1FTN	0	GDP	PA		200	O3A	O5'	O2A	O1A
1FW6	0	ADP	PA		999	O3A	O5'	O1A	O2A
1FW6	0	ADP	PA		1999	O3A	O5'	O1A	O2A
1FWK	0	ADP	PA		600	O3A	O5'	O2A	O1A
1FWK	0	ADP	PA		700	O3A	O5'	O2A	O1A
1FWK	0	ADP	PA		800	O3A	O5'	O2A	O1A
1FWK	0	ADP	PA		900	O3A	O5'	O2A	O1A
1FWY	0	UD1	PA		501	O3A	O5B	O2A	O1A
1FWY	0	UD1	PB		501	O3A	O1'	O1B	O2B
1FWY	0	UD1	PA		502	O3A	O5B	O2A	O1A
1FWY	0	UD1	PB		502	O3A	O1'	O1B	O2B
1FXS	0	NAP	PA		350	O3	O5B	O2A	O1A
1FXS	0	NAP	PN		350	O3	O5D	O1N	O2N
1FY7	0	COA	P1A		500	O3A	O5B	O2A	O1A
1FY7	0	COA	P2A		500	O3A	O6A	O4A	O5A
1FZQ	0	GDP	PA		301	O3A	O5'	O2A	O1A
1G0N	0	NDP	PA		400	O3	O5B	O2A	O1A
1G0N	0	NDP	PN		400	O3	O5D	O2N	O1N
1G0N	0	NDP	PA		401	O3	O5B	O2A	O1A
1G0N	0	NDP	PN		401	O3	O5D	O2N	O1N
1G0O	0	NDP	PA		1400	O3	O5B	O1A	O2A
1G0O	0	NDP	PN		1400	O3	O5D	O2N	O1N
1G0O	0	NDP	PA		1401	O3	O5B	O1A	O2A
1G0O	0	NDP	PN		1401	O3	O5D	O2N	O1N
1G0O	0	NDP	PA		1402	O3	O5B	O1A	O2A
1G0O	0	NDP	PN		1402	O3	O5D	O2N	O1N
1G0O	0	NDP	PA		1403	O3	O5B	O1A	O2A
1G0O	0	NDP	PN		1403	O3	O5D	O2N	O1N
1G16	0	GDP	PA		201	O3A	O5'	O2A	O1A
1G16	0	GDP	PA		202	O3A	O5'	O2A	O1A
1G16	0	GDP	PA		203	O3A	O5'	O2A	O1A
1G16	0	GDP	PA		204	O3A	O5'	O2A	O1A
1G18	0	ADP	PA		502	O3A	O5'	O2A	O1A
1G1A	0	NAD	PA		400	O3	O5B	O1A	O2A
1G1A	0	NAD	PN		400	O3	O5D	O2N	O1N
[truncated: 13,811 more rows]
